# Supplementary material for: (E)-1-Bromo-4-(2-nitro­prop-1-en­yl)benzene
Source: Acta Crystallogr Sect E Struct Rep Online. 2009 Nov 21;65(Pt 12):o3174. doi: 10.1107/S1600536809048910 (PMC2971981; doi:10.1107/S1600536809048910)
Supplement: Supplementary file 2 [file e-65-o3174-Isup2.hkl]

#
# h,k,l, Fc-squared, Fo-squared, sigma(Fo-squared) and status flag
#
data_I
_shelx_title ' bl-br in P -1'
_shelx_refln_list_code          4
_shelx_F_calc_maximum      134.02
_exptl_crystal_F_000       240.00
_reflns_d_resolution_high  0.7714
 
loop_
 _symmetry_equiv_pos_as_xyz
 'x, y, z'
 '-x, -y, -z'
 
_cell_length_a     6.9787
_cell_length_b     7.4123
_cell_length_c     9.7659
_cell_angle_alpha 105.435
_cell_angle_beta   95.087
_cell_angle_gamma 104.323
 
_shelx_F_squared_multiplier     1.000
 
loop_
 _refln_index_h
 _refln_index_k
 _refln_index_l
 _refln_F_squared_calc
 _refln_F_squared_meas
 _refln_F_squared_sigma
 _refln_observed_status
   1   0   0      216.11      236.03      5.49 o
   2   0   0      108.55      108.62      2.32 o
   3   0   0      170.22      178.12      4.22 o
   4   0   0      218.41      192.49      4.61 o
   5   0   0      271.02      277.71      7.59 o
   6   0   0      194.47      202.23      6.86 o
   7   0   0       35.51       40.12      4.94 o
   8   0   0        0.85        4.70      4.70 o
  -8   1   0       39.66       43.64      5.87 o
  -7   1   0       43.07       51.10      5.15 o
  -6   1   0      403.05      391.16      9.14 o
  -5   1   0        0.86        2.30      2.07 o
  -4   1   0      337.80      345.22     10.05 o
  -3   1   0     1074.09     1016.97     13.92 o
  -2   1   0     1964.91     1960.98     23.69 o
  -1   1   0      366.38      381.31      4.42 o
   1   1   0      550.27      572.27      6.99 o
   2   1   0     2720.86     2845.99     36.94 o
   3   1   0      962.56      873.69     17.96 o
   4   1   0      405.14      421.14      7.73 o
   5   1   0        0.06        0.17      1.65 o
   6   1   0      233.68      224.03      7.44 o
   7   1   0       50.55       53.72      6.48 o
   8   1   0       18.09       16.27      5.20 o
  -8   2   0        0.09        0.00      4.70 o
  -7   2   0       66.24       73.97      6.64 o
  -6   2   0      255.71      275.33      7.66 o
  -5   2   0      398.61      422.43      8.30 o
  -4   2   0      199.34      183.87      6.28 o
  -3   2   0      467.23      463.05      6.93 o
  -2   2   0       41.18       40.73      1.79 o
  -1   2   0       17.25       13.80      1.82 o
   0   2   0    17960.23    17454.41    362.44 o
   1   2   0     1251.48     1217.56     15.54 o
   2   2   0        2.04        3.62      1.41 o
   3   2   0       18.94       18.74      2.69 o
   4   2   0      156.32      145.03      4.89 o
   5   2   0      134.65      133.25      5.63 o
   6   2   0       42.59       49.69      4.96 o
   7   2   0       14.01       12.68      4.70 o
  -8   3   0       25.09       28.89      6.84 o
  -7   3   0       18.92       30.07      5.72 o
  -6   3   0      184.55      180.88      7.41 o
  -5   3   0        7.22        9.94      2.70 o
  -4   3   0      304.27      288.95      6.00 o
  -3   3   0      502.26      487.89      7.87 o
  -2   3   0      800.89      766.06      8.07 o
  -1   3   0      269.52      259.94      3.67 o
   0   3   0      163.74      147.04      4.53 o
   1   3   0       96.94       88.88      2.92 o
   2   3   0     1308.48     1362.52     30.24 o
   3   3   0      288.13      275.76      6.38 o
   4   3   0      231.29      227.01      6.49 o
   5   3   0        0.19       -0.22      2.27 o
   6   3   0       43.89       40.27      5.23 o
   7   3   0       20.07       23.72      5.92 o
  -8   4   0        1.65       -1.48      3.79 o
  -7   4   0       46.74       49.48      5.46 o
  -6   4   0       98.87      118.18      5.90 o
  -5   4   0      167.43      172.97      7.15 o
  -4   4   0       97.46       89.00      2.39 o
  -3   4   0       89.74       90.47      2.13 o
  -2   4   0        4.98        6.12      2.57 o
  -1   4   0       63.95       56.72      1.50 o
   0   4   0     1660.60     1600.94     31.84 o
   1   4   0      352.03      317.92      6.44 o
   2   4   0        3.81        6.44      2.85 o
   3   4   0       10.97       11.13      2.98 o
   4   4   0       43.60       47.58      8.47 o
   5   4   0       56.68       63.02      6.56 o
   6   4   0        4.35        5.95      4.39 o
  -8   5   0        6.07        0.91      4.47 o
  -7   5   0        7.83        0.03      1.34 o
  -6   5   0       36.69       33.41      2.54 o
  -5   5   0        5.40        7.32      2.14 o
  -4   5   0       94.59       93.76      5.24 o
  -3   5   0      149.11      158.93      7.37 o
  -2   5   0      139.68      170.11     10.65 o
  -1   5   0      117.70      106.17      3.43 o
   0   5   0       27.82       28.30      4.08 o
   1   5   0        9.93       10.29      3.82 o
   2   5   0      190.32      194.59      7.15 o
   3   5   0       31.90       34.53      4.33 o
   4   5   0       42.52       44.37      6.18 o
   5   5   0        0.04        1.82      4.53 o
  -8   6   0        3.75       -0.27      2.30 o
  -7   6   0       14.04       11.60      6.06 o
  -6   6   0       16.86       -0.09      2.54 o
  -5   6   0       21.38       23.41      2.03 o
  -4   6   0       16.31       13.93      5.15 o
  -3   6   0        2.81        0.53      3.02 o
  -2   6   0        0.90        0.83      2.12 o
  -1   6   0       20.47       22.70      1.89 o
   0   6   0      130.32      138.75      7.99 o
   1   6   0       37.00       41.61      6.21 o
   2   6   0        0.10       -1.42      3.99 o
   3   6   0        2.98        0.53      2.77 o
   4   6   0        3.72        4.19      4.13 o
  -7   7   0        1.26        0.22      3.32 o
  -6   7   0        6.54        1.24      5.06 o
  -5   7   0        2.31        0.53      7.27 o
  -4   7   0        6.26        5.77      5.32 o
  -3   7   0       18.11       21.12      6.03 o
  -2   7   0       13.84       17.71      3.95 o
  -1   7   0       11.58       11.43      1.19 o
   0   7   0        2.27        2.80      1.20 o
   1   7   0        1.21       -1.95      4.52 o
   2   7   0       10.17        2.66      8.43 o
   3   7   0        1.41       11.09      6.74 o
  -6   8   0        1.67        1.77      5.94 o
  -5   8   0        1.38        2.22      5.50 o
  -4   8   0        0.85        1.15      4.88 o
  -3   8   0        0.01       -3.79      3.79 o
  -2   8   0        0.26       -0.11      2.50 o
  -1   8   0        1.94        8.80      4.17 o
   0   8   0        8.04       11.63      5.37 o
   1   8   0        1.36        7.72      6.39 o
   2   8   0        0.06        6.57      6.57 o
  -4   9   0        0.03        5.28      6.02 o
  -3   9   0        0.98       -4.90      6.08 o
  -2   9   0        0.82       -2.44      4.11 o
  -1   9   0        0.43       -2.28      5.08 o
   0  -9   1        0.01        2.11      4.57 o
   1  -9   1        0.71        0.48      3.79 o
   2  -9   1        1.12        1.17      3.41 o
   3  -9   1        1.43       -4.80      8.25 o
   4  -9   1        0.29       -4.28      4.28 o
  -2  -8   1        0.10       -0.98      4.79 o
  -1  -8   1        0.01        2.62      2.62 o
   0  -8   1        1.74        2.11      1.97 o
   1  -8   1       24.73       23.68      4.48 o
   2  -8   1        0.07       -0.36      2.44 o
   3  -8   1        0.13        7.48      4.41 o
   4  -8   1        0.69        0.09      3.64 o
   5  -8   1        0.51       -0.80      4.70 o
   6  -8   1        1.21       -5.59      6.65 o
  -4  -7   1        0.27        2.14      3.85 o
  -3  -7   1        8.40       11.89      6.03 o
  -2  -7   1        1.97        4.97      4.79 o
  -1  -7   1       26.53       31.76      6.03 o
   0  -7   1        0.71        1.26      1.25 o
   1  -7   1        6.04        6.60      1.62 o
   2  -7   1       11.55        9.71      3.26 o
   3  -7   1       30.63       42.94      6.48 o
   4  -7   1        5.82        7.54      8.34 o
   5  -7   1        6.09       13.84      5.94 o
   6  -7   1        0.93       -0.22      2.82 o
   7  -7   1        7.05       -0.04      2.85 o
  -5  -6   1        3.02        1.99      4.88 o
  -4  -6   1        8.77        3.91      4.13 o
  -3  -6   1       13.14       16.36      4.83 o
  -2  -6   1        2.16        4.52      7.10 o
  -1  -6   1        0.78       -0.27      2.66 o
   0  -6   1       27.56       27.86      2.93 o
   1  -6   1      412.22      421.66      8.94 o
   2  -6   1        1.36        1.94      0.61 o
   3  -6   1        3.29        4.17      3.73 o
   4  -6   1       12.97       10.28      1.86 o
   5  -6   1        8.06        6.26      1.42 o
   6  -6   1       16.04       -0.06      2.86 o
   7  -6   1       10.01        0.04      1.71 o
   8  -6   1        3.01        0.01      1.59 o
  -6  -5   1        7.60        0.51      3.70 o
  -5  -5   1       23.17       19.38      4.62 o
  -4  -5   1        3.15        2.23      2.97 o
  -3  -5   1       65.37       71.54      5.55 o
  -2  -5   1       69.77       78.36      5.00 o
  -1  -5   1      211.94      212.98      7.73 o
   0  -5   1       30.18       27.33      3.55 o
   1  -5   1       21.13       22.96      1.41 o
   2  -5   1       33.22       36.12      1.86 o
   3  -5   1      317.25      309.74     23.15 o
   4  -5   1       59.54       62.48      2.85 o
   5  -5   1       35.76       40.46      3.12 o
   6  -5   1        1.67        3.48      1.81 o
   7  -5   1       45.94       45.61      3.46 o
   8  -5   1        1.45        0.08      1.89 o
  -6  -4   1       11.08       10.44      4.39 o
  -5  -4   1       48.49       50.29      4.81 o
  -4  -4   1       59.99       57.37      5.10 o
  -3  -4   1       82.64       77.39      4.66 o
  -2  -4   1       38.00       30.08      2.63 o
  -1  -4   1       32.11       33.95      2.35 o
   0  -4   1      142.52      127.97      4.62 o
   1  -4   1     4274.30     3954.00    118.32 o
   2  -4   1       42.21       38.75      3.19 o
   3  -4   1       21.90       22.76      1.71 o
   4  -4   1       49.52       43.06      2.13 o
   5  -4   1       51.43       55.69      4.73 o
   6  -4   1       72.73       78.93      7.06 o
   7  -4   1       37.29       37.48     22.71 o
   8  -4   1        7.32        0.27      5.46 o
  -7  -3   1       23.29       23.19      9.12 o
  -6  -3   1       41.96       47.19      6.79 o
  -5  -3   1      177.87      165.43      6.09 o
  -4  -3   1       15.52       14.14      2.79 o
  -3  -3   1      252.84      257.61      6.38 o
  -2  -3   1      526.85      484.81      8.61 o
  -1  -3   1      598.03      569.56      8.19 o
   0  -3   1      224.54      181.80      4.62 o
   1  -3   1       10.09       10.97      0.87 o
   2  -3   1       83.15       93.94      2.80 o
   3  -3   1     1524.64     1673.01     18.60 o
   4  -3   1      315.79      293.62      6.06 o
   5  -3   1      120.46      128.76      4.74 o
   6  -3   1        0.04       -0.18      2.84 o
   7  -3   1      125.55      121.21      6.65 o
   8  -3   1       15.72       10.75     10.38 o
  -8  -2   1       11.95       10.74      5.45 o
  -7  -2   1        0.50        3.38      3.60 o
  -6  -2   1       80.41       78.53     11.05 o
  -5  -2   1      276.97      260.59      6.87 o
  -4  -2   1      364.86      360.69     13.78 o
  -3  -2   1      271.33      262.46      5.85 o
  -2  -2   1      445.96      431.49      6.39 o
  -1  -2   1      160.86      151.40      3.18 o
   0  -2   1      108.81      111.77      2.84 o
   1  -2   1    17685.76    18060.36    186.95 o
   2  -2   1      990.78      973.38     11.99 o
   3  -2   1        1.32        1.46      1.19 o
   4  -2   1       12.62       15.76      2.16 o
   5  -2   1      131.11      134.89      4.83 o
   6  -2   1      149.05      152.32      6.09 o
   7  -2   1       37.80       52.14      5.45 o
   8  -2   1        9.31        0.00      3.02 o
  -8  -1   1       23.13       26.69      5.37 o
  -7  -1   1       71.75       73.14      6.90 o
  -6  -1   1      104.97      115.68      8.60 o
  -5  -1   1      445.04      422.33     12.09 o
  -4  -1   1       34.96       34.03      2.50 o
  -3  -1   1      824.62      819.84     13.03 o
  -2  -1   1     1299.26     1340.52     16.41 o
  -1  -1   1      880.65      883.20      9.83 o
   0  -1   1      279.79      270.48      4.29 o
   1  -1   1       11.16       18.83      0.74 o
   2  -1   1      281.13      296.12      4.28 o
   3  -1   1     4108.98     4412.99     60.03 o
   4  -1   1      664.76      618.51     10.76 o
   5  -1   1      347.35      349.96      7.64 o
   6  -1   1        0.41        0.18      2.07 o
   7  -1   1      103.70       99.85      6.79 o
   8  -1   1       41.90       50.25      6.53 o
  -8   0   1       37.73       37.16      5.86 o
  -7   0   1        0.36        1.84      2.96 o
  -6   0   1      306.09      305.78      8.96 o
  -5   0   1      570.38      566.03     10.02 o
  -4   0   1      957.35     1022.63     14.54 o
  -3   0   1      749.69      805.12     10.66 o
  -2   0   1     1224.32     1271.63     21.26 o
  -1   0   1       50.39       61.62      1.55 o
   1   0   1    10897.23    11313.39    153.04 o
   2   0   1     2893.02     2941.02     36.97 o
   3   0   1       72.42       86.11      2.92 o
   4   0   1       16.14       16.57      2.41 o
   5   0   1      139.20      153.17      6.21 o
   6   0   1      223.25      212.68      7.31 o
   7   0   1       14.14        4.95      7.41 o
   8   0   1        6.64        6.41      4.66 o
  -8   1   1       34.48       26.30     14.24 o
  -7   1   1       66.92       73.64      6.25 o
  -6   1   1      150.13      158.37      6.65 o
  -5   1   1      294.55      305.65      6.62 o
  -4   1   1       72.44       71.43      3.24 o
  -3   1   1     1890.35     1978.21     25.27 o
  -2   1   1     1809.92     1760.38     21.28 o
  -1   1   1     1007.49      980.44     18.82 o
   0   1   1      571.98      549.65      6.53 o
   1   1   1      128.66      128.96      3.07 o
   2   1   1      107.76      104.25      2.86 o
   3   1   1     3116.26     3374.98     46.05 o
   4   1   1      540.25      522.30     10.56 o
   5   1   1      329.88      321.85     11.24 o
   6   1   1        0.01        0.03      2.54 o
   7   1   1       30.57       32.85      5.48 o
   8   1   1       31.33       29.21      7.14 o
  -9   2   1       25.54       20.64      5.96 o
  -8   2   1       37.60       39.84      8.52 o
  -7   2   1       27.89       27.50      4.34 o
  -6   2   1      324.80      340.30      9.60 o
  -5   2   1      411.60      405.00      8.02 o
  -4   2   1      570.51      578.62      9.22 o
  -3   2   1      747.88      761.34     12.32 o
  -2   2   1      224.86      227.97      4.02 o
  -1   2   1      313.55      314.21      6.50 o
   0   2   1      883.51      795.40     11.17 o
   1   2   1     2057.96     2059.64     26.72 o
   2   2   1      889.86      900.80     13.90 o
   3   2   1       19.27       22.61      2.67 o
   4   2   1       62.01       55.09      3.86 o
   5   2   1       67.87       71.50      5.82 o
   6   2   1      158.33      154.14     11.55 o
   7   2   1        8.74       14.16      6.28 o
  -9   3   1        1.68        3.74      4.57 o
  -8   3   1       33.62       35.64      6.91 o
  -7   3   1       36.88       42.75      4.99 o
  -6   3   1      119.71      125.34      6.56 o
  -5   3   1      116.52      106.88      4.49 o
  -4   3   1       63.05       65.06      3.26 o
  -3   3   1      880.43      890.27     14.05 o
  -2   3   1     1307.66     1286.74     24.74 o
  -1   3   1      473.92      436.06      9.53 o
   0   3   1      342.64      331.46      8.10 o
   1   3   1        6.65        6.08      1.82 o
   2   3   1       48.34       42.93      3.68 o
   3   3   1      561.69      547.54     10.47 o
   4   3   1      162.94      162.40      7.25 o
   5   3   1       88.88       88.58      5.88 o
   6   3   1        0.00        2.90      3.81 o
   7   3   1        5.22        6.70      5.23 o
  -8   4   1       10.65        6.94      4.61 o
  -7   4   1       40.90       32.20      5.86 o
  -6   4   1      124.60      143.07      9.66 o
  -5   4   1      139.31      153.32      5.59 o
  -4   4   1      116.74      122.96      7.06 o
  -3   4   1      171.90      162.18      7.59 o
  -2   4   1        7.09        4.44      2.75 o
  -1   4   1        3.12       -1.34      1.85 o
   0   4   1      265.73      247.93      8.00 o
   1   4   1      439.55      424.49     10.63 o
   2   4   1      138.06      143.75      6.26 o
   3   4   1        0.73        1.45      3.02 o
   4   4   1       25.01       20.31      4.31 o
   5   4   1       14.09       17.22      4.83 o
   6   4   1       31.48       27.36      6.16 o
  -8   5   1       10.76       13.20      5.36 o
  -7   5   1       16.80       19.86      6.19 o
  -6   5   1       32.06       34.43      4.89 o
  -5   5   1       51.56       43.72      2.51 o
  -4   5   1       25.48       30.46      4.47 o
  -3   5   1       90.52      100.92      6.39 o
  -2   5   1      249.45      263.57      9.68 o
  -1   5   1      130.15      122.51      2.20 o
   0   5   1       36.23       41.62      5.15 o
   1   5   1        0.04       -1.42      3.28 o
   2   5   1       19.88       28.97      4.92 o
   3   5   1       37.50       38.07      4.85 o
   4   5   1       19.50       20.62      4.94 o
   5   5   1       13.49       11.83      5.16 o
  -8   6   1        0.58        0.28      4.19 o
  -7   6   1       14.03        1.56      2.44 o
  -6   6   1       23.91       34.09      5.42 o
  -5   6   1       28.12       40.37      7.28 o
  -4   6   1       19.38       22.80      5.77 o
  -3   6   1       13.97       12.86      4.88 o
  -2   6   1        0.35       -1.36      3.14 o
  -1   6   1        0.79        0.32      0.31 o
   0   6   1       33.13       34.69      9.85 o
   1   6   1       58.22       72.41     12.33 o
   2   6   1       11.05       14.55     10.56 o
   3   6   1        1.46        3.72      3.89 o
   4   6   1        2.65       -0.02      3.00 o
  -7   7   1        4.20        0.09      3.20 o
  -6   7   1        1.70       -6.83      6.83 o
  -5   7   1       11.72        9.58      6.39 o
  -4   7   1        5.61        8.78      5.94 o
  -3   7   1        3.19        9.64      3.88 o
  -2   7   1       19.68       23.39      4.51 o
  -1   7   1       14.53       14.82      4.14 o
   0   7   1        1.84        0.09      3.46 o
   1   7   1        0.06       -4.88      5.86 o
   2   7   1        3.57        7.90      6.48 o
   3   7   1        1.27        6.57      7.01 o
  -6   8   1        2.31        2.66      6.83 o
  -5   8   1        2.95        5.23      6.65 o
  -4   8   1        1.82        5.32      4.48 o
  -3   8   1        0.41       -2.82      6.57 o
  -2   8   1        0.02        2.47      3.85 o
  -1   8   1        0.01        4.58      4.23 o
   0   8   1        2.02        6.17      4.56 o
   1   8   1        3.50       -2.75     10.73 o
  -3   9   1        0.01       -2.62      4.64 o
  -2   9   1        1.05        7.55      7.27 o
   0  -9   2        2.07        1.62      3.39 o
   1  -9   2        0.01        3.60      4.64 o
   2  -9   2        0.38        0.98      2.98 o
   3  -9   2        0.30       -0.76      2.99 o
   4  -9   2        3.15        3.52      3.86 o
   5  -9   2        0.02       -0.09      4.17 o
  -2  -8   2        1.52        0.98      4.08 o
  -1  -8   2        0.20        0.30      2.09 o
   0  -8   2        0.38       -0.01      1.04 o
   1  -8   2        0.30       -0.06      1.39 o
   2  -8   2       44.31       33.00      2.91 o
   3  -8   2        0.36        0.64      2.55 o
   4  -8   2        0.45        9.85      5.50 o
   5  -8   2        0.59       -1.24      7.72 o
   6  -8   2        0.64        0.27      4.35 o
  -4  -7   2        4.92        5.28      5.46 o
  -3  -7   2        2.53        4.70      7.98 o
  -2  -7   2        9.97       10.03      4.79 o
  -1  -7   2        7.05       11.00      4.44 o
   0  -7   2       21.25       25.18      2.21 o
   1  -7   2        4.05        4.34      2.09 o
   2  -7   2        0.45       -0.18      0.60 o
   3  -7   2        1.83        0.98      5.68 o
   4  -7   2       42.79       49.87      6.48 o
   5  -7   2        2.29        1.86      1.08 o
   6  -7   2        4.02        0.25      1.20 o
   7  -7   2        0.32        0.09      1.91 o
  -5  -6   2        5.14       -0.74      3.20 o
  -4  -6   2       13.61       10.57     10.16 o
  -3  -6   2       18.51       17.35      5.92 o
  -2  -6   2       19.26       20.41      4.44 o
  -1  -6   2        7.89        6.74      5.68 o
   0  -6   2        9.14       12.18      1.75 o
   1  -6   2       15.18       22.69      1.75 o
   2  -6   2      389.19      391.23     13.55 o
   3  -6   2       10.42       15.79      4.08 o
   4  -6   2        1.04        1.07      1.44 o
   5  -6   2        2.31        0.42      1.13 o
   6  -6   2        9.16       -0.07      1.24 o
   7  -6   2        8.74        0.05      1.36 o
   8  -6   2        1.83       -0.28      1.95 o
  -6  -5   2        7.85       -0.93      3.44 o
  -5  -5   2       24.14       14.18     17.57 o
  -4  -5   2       47.44       46.03      4.28 o
  -3  -5   2       18.22       18.22      3.07 o
  -2  -5   2       97.44       94.52      4.54 o
  -1  -5   2      121.43      117.80      5.24 o
   0  -5   2      115.18      120.87      8.17 o
   1  -5   2       46.53       41.81      3.36 o
   2  -5   2        0.03       -0.21      1.06 o
   3  -5   2       19.69       21.30      1.46 o
   4  -5   2      305.88      334.80      8.98 o
   5  -5   2       41.62       48.30      2.70 o
   6  -5   2       27.44       33.69      4.14 o
   7  -5   2        0.09        0.11      1.62 o
   8  -5   2       14.90        0.31      3.04 o
  -6  -4   2        0.96       -0.57      2.73 o
  -5  -4   2       76.53       78.60      4.76 o
  -4  -4   2      109.19      116.38      5.47 o
  -3  -4   2      206.90      198.43      6.08 o
  -2  -4   2      177.60      157.34      3.98 o
  -1  -4   2       91.51       84.51      2.73 o
   0  -4   2       21.80       24.99      1.79 o
   1  -4   2      212.87      240.17      6.75 o
   2  -4   2     1461.88     1496.01     33.30 o
   3  -4   2      275.13      254.96      5.44 o
   4  -4   2        0.81        1.04      1.20 o
   5  -4   2        3.41        3.10      2.36 o
   6  -4   2       38.53       39.12      3.08 o
   7  -4   2       52.27       57.68      6.30 o
   8  -4   2        3.45       -0.18      3.14 o
  -7  -3   2       19.13        0.55      3.20 o
  -6  -3   2       42.17       49.68      4.65 o
  -5  -3   2      150.89      149.22      5.43 o
  -4  -3   2      161.42      155.82      5.56 o
  -3  -3   2       67.48       72.85      2.91 o
  -2  -3   2      812.30      789.63     18.29 o
  -1  -3   2      696.15      644.65      8.55 o
   0  -3   2      413.72      381.78     11.53 o
   1  -3   2       99.16      103.04      3.61 o
   2  -3   2        1.65        5.83      0.93 o
   3  -3   2      107.94      103.47      2.33 o
   4  -3   2     1254.03     1296.38     18.86 o
   5  -3   2      217.96      227.38      7.08 o
   6  -3   2      116.86      125.78      7.04 o
   7  -3   2        0.00        0.66      3.72 o
   8  -3   2       16.21       -0.22      5.43 o
  -8  -2   2       27.15       10.56     11.22 o
  -7  -2   2       37.55       36.71      4.89 o
  -6  -2   2       28.97       24.58      3.60 o
  -5  -2   2      439.63      416.72      9.25 o
  -4  -2   2      416.39      412.41      7.44 o
  -3  -2   2      743.28      723.86     10.97 o
  -2  -2   2     1115.95     1100.02     32.77 o
  -1  -2   2      263.17      277.94      5.43 o
   0  -2   2       91.36       79.86      3.73 o
   1  -2   2     1441.60     1384.30     15.05 o
   2  -2   2     1617.62     1717.70     17.66 o
   3  -2   2      807.50      779.48     10.73 o
   4  -2   2        6.69       10.98      2.13 o
   5  -2   2       39.29       38.75      3.45 o
   6  -2   2       65.72       78.84      6.19 o
   7  -2   2      144.35      160.88      7.66 o
   8  -2   2        8.17        0.00      3.02 o
  -8  -1   2        2.34        4.91      3.94 o
  -7  -1   2       58.32       58.63      5.63 o
  -6  -1   2       87.60       89.84      5.71 o
  -5  -1   2      455.04      445.14      9.46 o
  -4  -1   2      207.54      224.44      4.73 o
  -3  -1   2      306.76      308.56      4.83 o
  -2  -1   2     3388.66     3358.92     42.17 o
  -1  -1   2     2918.00     2894.40     33.56 o
   0  -1   2     1251.02     1080.55     38.97 o
   1  -1   2      454.31      469.40      5.44 o
   2  -1   2        4.28        6.58      1.10 o
   3  -1   2      124.03      119.50      6.04 o
   4  -1   2     1576.94     1711.55     25.55 o
   5  -1   2      425.78      456.22     10.09 o
   6  -1   2      162.47      161.80      6.65 o
   7  -1   2        0.25       -3.02      3.76 o
   8  -1   2        7.57        1.79      4.23 o
  -8   0   2       90.71       80.34      9.05 o
  -7   0   2       67.50       72.68      6.39 o
  -6   0   2      161.67      148.88      5.41 o
  -5   0   2      700.59      683.60     11.29 o
  -4   0   2      644.24      656.18      9.69 o
  -3   0   2      649.42      627.44     11.68 o
  -2   0   2     1986.97     2100.80     25.51 o
  -1   0   2       31.50       42.39      1.42 o
   0   0   2       88.78       85.97      1.15 o
   1   0   2     2119.86     2160.14     40.40 o
   2   0   2     1576.73     1654.11     21.65 o
   3   0   2      350.35      333.72      6.75 o
   4   0   2        2.02        1.31      2.24 o
   5   0   2      122.82      117.70      5.12 o
   6   0   2       71.97       74.51      5.52 o
   7   0   2      139.21      151.86      8.19 o
   8   0   2       23.40       13.18     12.60 o
  -8   1   2        2.05        1.66      3.22 o
  -7   1   2       85.93       89.51      5.46 o
  -6   1   2      167.05      180.59      5.77 o
  -5   1   2      581.47      583.61     13.79 o
  -4   1   2      349.10      359.20      6.90 o
  -3   1   2      601.42      628.39      9.27 o
  -2   1   2     2824.80     2576.99     54.15 o
  -1   1   2     4531.79     4110.55     51.21 o
   0   1   2     1595.96     1524.28     14.71 o
   1   1   2      505.87      531.55      7.35 o
   2   1   2       38.47       35.83      2.53 o
   3   1   2      143.14      136.18      4.17 o
   4   1   2      438.62      441.16      8.83 o
   5   1   2      260.95      270.94      7.85 o
   6   1   2       70.77       67.92      6.85 o
   7   1   2        0.03        4.37      4.43 o
  -9   2   2        9.61       11.09      6.01 o
  -8   2   2       83.77       87.06     15.18 o
  -7   2   2       46.41       44.36      5.81 o
  -6   2   2      181.83      170.57      5.87 o
  -5   2   2      421.06      427.88      8.36 o
  -4   2   2      480.12      505.65      8.46 o
  -3   2   2      273.98      252.75      5.37 o
  -2   2   2      580.48      570.15      9.12 o
  -1   2   2       21.15       19.13      6.12 o
   0   2   2      287.39      243.90      4.37 o
   1   2   2      919.30      903.06     17.52 o
   2   2   2     1117.19     1116.37     20.29 o
   3   2   2      135.40      141.25      4.87 o
   4   2   2       20.39       19.23      4.30 o
   5   2   2       52.39       50.44      4.94 o
   6   2   2       37.83       38.93      5.59 o
   7   2   2       37.32       43.91      8.70 o
  -8   3   2        0.16       -0.24      2.82 o
  -7   3   2       32.28       36.24      4.76 o
  -6   3   2      189.50      197.99      7.87 o
  -5   3   2      258.15      240.65      6.40 o
  -4   3   2      395.01      398.92      8.74 o
  -3   3   2      254.74      265.49      7.44 o
  -2   3   2      515.85      494.46     14.07 o
  -1   3   2     1223.69     1117.88     13.74 o
   0   3   2      755.23      687.74     17.66 o
   1   3   2       73.21       69.53      5.28 o
   2   3   2        8.68       10.66      2.67 o
   3   3   2       90.96       87.72      4.89 o
   4   3   2       57.07       61.33      5.04 o
   5   3   2       52.61       52.22      5.63 o
   6   3   2       21.60       21.43      6.89 o
  -8   4   2       23.95       25.80      6.63 o
  -7   4   2       10.61       12.42      5.08 o
  -6   4   2       55.85       48.70      4.73 o
  -5   4   2      127.89      140.17      5.65 o
  -4   4   2      220.15      233.64      6.39 o
  -3   4   2      151.63      163.47      7.19 o
  -2   4   2       67.07       69.23      4.88 o
  -1   4   2       22.11       19.19      0.62 o
   0   4   2      117.17      114.08      6.30 o
   1   4   2      214.40      206.90      6.06 o
   2   4   2      266.94      271.95      8.91 o
   3   4   2       34.77       34.02      5.58 o
   4   4   2        9.66        9.33      4.22 o
   5   4   2        6.06        5.56      5.64 o
   6   4   2        7.42        6.86      5.45 o
  -8   5   2        1.78        0.79      3.66 o
  -7   5   2        1.42        2.16      3.73 o
  -6   5   2       69.21       75.18      5.83 o
  -5   5   2       33.90       33.43      1.27 o
  -4   5   2      107.05      103.67      7.46 o
  -3   5   2       33.92       40.02      5.41 o
  -2   5   2       52.68       54.09      4.68 o
  -1   5   2      153.47      144.12      4.04 o
   0   5   2      116.47      116.28      7.63 o
   1   5   2        9.40        5.77      7.90 o
   2   5   2        1.01       -0.59      4.58 o
   3   5   2       19.32       27.50      6.34 o
   4   5   2        7.50       10.14      4.95 o
   5   5   2        2.88        4.02      6.15 o
  -7   6   2        1.61        2.07      5.32 o
  -6   6   2        7.73        5.62      4.16 o
  -5   6   2       16.97       21.56      6.57 o
  -4   6   2       44.78       60.34      7.54 o
  -3   6   2       33.69       49.51      6.65 o
  -2   6   2        5.19        7.12      4.05 o
  -1   6   2        4.40        4.88      3.13 o
   0   6   2        6.70        6.65      5.15 o
   1   6   2       24.11       30.26      7.10 o
   2   6   2       22.88       34.69     12.69 o
   3   6   2        3.29        2.44      4.14 o
   4   6   2        1.12       -1.71      4.51 o
  -7   7   2        0.09        1.24      6.03 o
  -6   7   2        8.32       15.17      7.98 o
  -5   7   2        2.43        0.27      4.35 o
  -4   7   2        7.53        8.78      6.30 o
  -3   7   2        2.76        0.97      3.97 o
  -2   7   2        1.70        6.26      3.98 o
  -1   7   2       16.10       17.99      6.30 o
   0   7   2        6.89        8.75      6.88 o
   1   7   2        2.06       -1.60      5.59 o
   2   7   2        1.16       -1.86      6.03 o
  -5   8   2        0.76        0.62      9.32 o
  -4   8   2        4.00        7.31      9.32 o
  -3   8   2        2.74        8.50      6.07 o
  -2   8   2        0.05       -2.90      4.30 o
  -1   8   2        0.18        2.12      5.50 o
   0   8   2        0.01       -4.20      4.74 o
   0  -9   3        0.21       -3.01      4.08 o
   1  -9   3        1.66        5.37      4.39 o
   2  -9   3        0.09       -0.20      2.17 o
   3  -9   3        0.01        1.47      2.93 o
   4  -9   3        0.04        5.59      5.50 o
   5  -9   3        2.53        5.06      5.77 o
  -2  -8   3        2.86        3.73      4.26 o
  -1  -8   3        1.53        2.67      2.09 o
   0  -8   3        0.25       -1.46      2.15 o
   1  -8   3        0.30        2.19      2.18 o
   2  -8   3        1.74        5.98      1.39 o
   3  -8   3       22.79       21.30      3.75 o
   4  -8   3        0.33        0.80      6.21 o
   5  -8   3        0.01       -1.77      4.44 o
   6  -8   3        0.11       -1.69      4.97 o
  -4  -7   3        6.89        3.89      4.21 o
  -3  -7   3        6.95        6.48      4.26 o
  -2  -7   3        6.72        5.50      3.73 o
  -1  -7   3       13.89       14.31      3.15 o
   0  -7   3       13.20       13.51      2.26 o
   1  -7   3       20.41       24.73      2.92 o
   2  -7   3        2.38        3.18      1.19 o
   3  -7   3        0.04       -1.60      3.02 o
   4  -7   3        2.01        3.37      3.81 o
   5  -7   3       23.40       17.91      5.69 o
   6  -7   3        2.16       -0.17      1.36 o
   7  -7   3        3.25       -0.24      2.45 o
  -5  -6   3        4.43       -0.90      3.60 o
  -4  -6   3       29.30       34.97      4.02 o
  -3  -6   3       17.19       23.46      3.26 o
  -2  -6   3       47.09       57.06      4.79 o
  -1  -6   3       32.74       36.72      2.63 o
   0  -6   3        2.86        2.27      1.25 o
   1  -6   3        2.28        3.37      1.27 o
   2  -6   3       58.74       72.80      5.28 o
   3  -6   3      110.31      108.29     16.91 o
   4  -6   3       21.47       21.19      2.95 o
   5  -6   3        0.05       -0.86      1.47 o
   6  -6   3        1.74        0.23      1.69 o
   7  -6   3        2.68       -0.05      1.50 o
   8  -6   3        7.62        5.79      3.79 o
  -6  -5   3        9.60        5.71      6.03 o
  -5  -5   3       11.46        5.05      7.67 o
  -4  -5   3       77.37       76.90      4.33 o
  -3  -5   3       39.54       37.18      3.78 o
  -2  -5   3       49.33       52.77      2.85 o
  -1  -5   3      177.00      184.17      8.17 o
   0  -5   3      186.83      188.13      6.52 o
   1  -5   3      186.64      188.04      6.48 o
   2  -5   3       14.18       17.90      1.56 o
   3  -5   3        0.49        1.13      1.31 o
   4  -5   3       23.62       28.17      2.36 o
   5  -5   3      123.48      123.27      3.98 o
   6  -5   3       30.08       32.44      3.79 o
   7  -5   3       17.76        4.85      4.40 o
   8  -5   3        0.01       -0.29      2.46 o
  -7  -4   3       23.03        9.08     11.84 o
  -6  -4   3        7.23        1.34      3.16 o
  -5  -4   3       46.74       36.78      4.51 o
  -4  -4   3      200.41      206.54      7.64 o
  -3  -4   3      157.55      162.19      4.31 o
  -2  -4   3      260.00      276.08      6.97 o
  -1  -4   3      342.42      333.13      7.29 o
   0  -4   3       13.26       12.38      1.25 o
   1  -4   3       15.30       17.79      1.44 o
   2  -4   3      450.89      424.22     13.21 o
   3  -4   3      339.81      359.36      5.56 o
   4  -4   3       76.94       81.86      3.23 o
   5  -4   3        3.79        4.86      2.10 o
   6  -4   3       22.24       18.29      3.34 o
   7  -4   3       11.63        5.91      4.65 o
   8  -4   3       28.30       20.63     12.66 o
  -7  -3   3        0.48        0.23      2.57 o
  -6  -3   3       45.39       43.56      4.19 o
  -5  -3   3       87.33       91.15      4.04 o
  -4  -3   3      399.35      376.37      8.04 o
  -3  -3   3      184.11      182.38      3.95 o
  -2  -3   3      451.48      426.34      9.61 o
  -1  -3   3      997.91     1038.90     31.15 o
   0  -3   3     1414.09     1401.70     23.98 o
   1  -3   3     1046.77     1006.53     31.98 o
   2  -3   3      125.26      116.94      2.03 o
   3  -3   3        0.12        0.57      1.03 o
   4  -3   3       87.57       97.02      3.33 o
   5  -3   3      219.23      218.39      4.87 o
   6  -3   3      114.36      124.90      7.02 o
   7  -3   3       35.95       43.56      5.43 o
   8  -3   3        0.00       -0.40      3.45 o
  -8  -2   3       19.50        0.30      4.99 o
  -7  -2   3      109.95      114.02      5.96 o
  -6  -2   3       37.43       40.05      5.10 o
  -5  -2   3      176.10      166.84      5.62 o
  -4  -2   3      455.69      445.86      8.17 o
  -3  -2   3      567.72      559.19      7.96 o
  -2  -2   3      515.93      497.70      6.32 o
  -1  -2   3      960.75     1010.09     37.10 o
   0  -2   3       46.21       39.13      1.57 o
   1  -2   3      540.49      539.28      7.43 o
   2  -2   3     1038.44     1074.31     11.41 o
   3  -2   3     1020.08     1086.20     12.59 o
   4  -2   3       60.85       68.10      5.11 o
   5  -2   3       28.97       23.96      3.32 o
   6  -2   3       60.42       57.83      4.95 o
   7  -2   3       35.49       38.87      5.61 o
   8  -2   3       36.13        0.09      4.26 o
  -8  -1   3        4.52       -0.03      2.87 o
  -7  -1   3        2.54        0.41      2.11 o
  -6  -1   3       83.60       79.17      6.48 o
  -5  -1   3      457.42      481.39      8.66 o
  -4  -1   3      901.78      914.33     13.85 o
  -3  -1   3      988.59     1092.20     25.46 o
  -2  -1   3     1615.23     1646.62     22.23 o
  -1  -1   3     1678.80     1558.21     37.46 o
   0  -1   3     3888.27     3503.03     29.57 o
   1  -1   3     2622.45     2661.56     63.02 o
   2  -1   3      261.04      270.47      4.15 o
   3  -1   3       20.89       23.18      3.29 o
   4  -1   3      175.54      177.29      5.15 o
   5  -1   3      114.83      127.58      5.26 o
   6  -1   3      115.98      123.99      6.41 o
   7  -1   3       29.84       24.13     19.43 o
   8  -1   3        0.60       -0.35      3.73 o
  -8   0   3       32.78       33.98      4.68 o
  -7   0   3      142.64      136.01      5.88 o
  -6   0   3       71.08       66.85      3.84 o
  -5   0   3      195.37      197.73      8.84 o
  -4   0   3      515.73      552.45      9.07 o
  -3   0   3     1014.35     1012.19     29.81 o
  -2   0   3      686.88      716.92      8.46 o
  -1   0   3      470.36      472.69      6.05 o
   0   0   3      301.79      313.01      4.85 o
   1   0   3     2349.05     2435.45     24.81 o
   2   0   3     1287.72     1335.75     26.31 o
   3   0   3     1329.52     1392.77     23.44 o
   4   0   3       96.98      103.65      4.33 o
   5   0   3       44.37       44.06      4.30 o
   6   0   3       28.84       32.27      5.87 o
   7   0   3       36.82       23.67     19.88 o
   8   0   3       15.59        5.73      7.76 o
  -8   1   3        2.85        4.97      4.08 o
  -7   1   3       33.04       33.29      4.83 o
  -6   1   3       39.47       39.02      3.50 o
  -5   1   3      846.93      836.97     13.12 o
  -4   1   3      854.63      842.49     15.96 o
  -3   1   3     1688.92     1806.56     23.56 o
  -2   1   3      889.51      915.29      9.64 o
  -1   1   3      774.74      711.62      7.05 o
   0   1   3     1946.34     1866.57     19.15 o
   1   1   3     1854.59     1966.10     20.67 o
   2   1   3      105.27       99.32      3.23 o
   3   1   3        3.78        3.73      2.10 o
   4   1   3      139.72      136.81      6.34 o
   5   1   3       60.16       68.92      5.27 o
   6   1   3       34.85       40.53      5.68 o
   7   1   3       20.29       11.54     11.67 o
  -8   2   3       31.15       36.29      7.72 o
  -7   2   3       63.05       66.24      6.14 o
  -6   2   3       41.43       43.24      3.73 o
  -5   2   3       49.26       47.71      5.37 o
  -4   2   3      316.30      307.67      6.00 o
  -3   2   3     1024.16      986.56     14.74 o
  -2   2   3      842.56      853.32     10.69 o
  -1   2   3      139.45      122.20      3.16 o
   0   2   3      227.50      247.74     12.66 o
   1   2   3      743.87      753.45     11.32 o
   2   2   3      745.23      762.27     25.62 o
   3   2   3      505.96      516.49     10.90 o
   4   2   3       77.19       76.69      6.43 o
   5   2   3       18.52       16.44      4.42 o
   6   2   3        5.17        2.38      4.14 o
   7   2   3       10.09        4.27      5.99 o
  -8   3   3        0.52        0.24      2.73 o
  -7   3   3       38.41       44.11      4.83 o
  -6   3   3        4.70        4.20      2.81 o
  -5   3   3      393.30      395.96      9.79 o
  -4   3   3      293.44      275.64      7.10 o
  -3   3   3      460.14      468.34     12.23 o
  -2   3   3       87.01       73.26      7.28 o
  -1   3   3      194.37      166.89      3.24 o
   0   3   3      527.18      546.08     27.95 o
   1   3   3      356.74      364.12      7.64 o
   2   3   3       60.20       60.25      4.08 o
   3   3   3       52.56       59.27      4.86 o
   4   3   3       41.16       44.92      6.45 o
   5   3   3       29.73       19.66     14.77 o
   6   3   3        4.18        1.38      4.36 o
  -8   4   3       16.64       18.71      6.14 o
  -7   4   3       15.01       14.58      4.48 o
  -6   4   3       17.86       15.77      3.92 o
  -5   4   3        4.83        2.66      2.57 o
  -4   4   3       70.57       82.09      2.30 o
  -3   4   3      359.24      376.60     11.55 o
  -2   4   3      310.11      299.34      6.69 o
  -1   4   3       48.33       41.38      1.66 o
   0   4   3       38.10       42.14      2.77 o
   1   4   3       46.25       49.41      4.20 o
   2   4   3      164.23      181.60      7.64 o
   3   4   3       63.81       74.72      7.16 o
   4   4   3       17.35        9.66      7.94 o
   5   4   3        2.35        0.68      3.90 o
  -8   5   3        1.23       -5.08      9.32 o
  -7   5   3       12.45       15.53      4.83 o
  -6   5   3        1.09        5.22      3.63 o
  -5   5   3       54.24       53.00      7.63 o
  -4   5   3       59.28       77.74     11.62 o
  -3   5   3       23.39       18.01      4.88 o
  -2   5   3        8.35       14.29      3.22 o
  -1   5   3       16.03       16.05      1.04 o
   0   5   3      131.36      148.96      6.26 o
   1   5   3       29.59       34.96      6.92 o
   2   5   3       25.81       33.88      5.18 o
   3   5   3       19.60       21.93      5.55 o
   4   5   3        5.40        5.23      4.98 o
  -7   6   3        1.43        4.84      4.52 o
  -6   6   3        6.39        2.22      9.23 o
  -5   6   3        0.19        2.75      4.97 o
  -4   6   3        4.53        9.32      5.68 o
  -3   6   3       48.01       56.40      5.24 o
  -2   6   3       37.98       42.67      4.83 o
  -1   6   3        3.35        1.96      3.62 o
   0   6   3        1.77        0.27      1.26 o
   1   6   3        0.19        2.13      5.41 o
   2   6   3       23.07       26.17      8.25 o
   3   6   3        2.58        1.51      4.33 o
  -6   7   3        0.43       -1.69      5.94 o
  -5   7   3        2.91        1.33      5.59 o
  -4   7   3        7.55        1.14      3.61 o
  -3   7   3        0.34        2.58      3.85 o
  -2   7   3        1.59        2.13      4.78 o
  -1   7   3        0.12       -2.79      3.95 o
   0   7   3       17.95       28.83      8.96 o
   1   7   3        0.74        0.62      9.40 o
   2   7   3        3.64        6.74      7.81 o
  -4   8   3        0.19        2.91      4.86 o
  -3   8   3        2.57        4.30      4.86 o
  -2   8   3        2.57        4.46      6.08 o
  -1   8   3        0.02        9.43      5.46 o
   0  -9   4        0.55       -0.92      2.53 o
   1  -9   4        0.64       -0.14      2.21 o
   2  -9   4        1.84        1.25      3.18 o
   3  -9   4        0.02       -0.34      2.22 o
   4  -9   4        0.00       -4.52      4.70 o
  -2  -8   4        1.23        3.19      3.64 o
  -1  -8   4        5.14        6.87      2.15 o
   0  -8   4        2.20        2.41      1.92 o
   1  -8   4        0.00       -0.30      1.72 o
   2  -8   4        0.05        0.07      1.23 o
   3  -8   4        4.55        5.15      3.99 o
   4  -8   4       10.54        6.39      7.45 o
   5  -8   4        0.08       -0.38      1.23 o
   6  -8   4        0.14        2.76      2.49 o
  -4  -7   4        2.03        0.27      2.93 o
  -3  -7   4       11.70        9.67      6.57 o
  -2  -7   4       10.79        9.42      3.25 o
  -1  -7   4       15.94       13.42      2.41 o
   0  -7   4       12.96       15.58      1.88 o
   1  -7   4       21.25       21.72      2.16 o
   2  -7   4       28.05       35.61      2.19 o
   3  -7   4        1.01        1.95      4.88 o
   4  -7   4        0.39       -0.16      1.56 o
   5  -7   4        2.91        3.38      2.49 o
   6  -7   4        4.56        1.56      2.73 o
   7  -7   4        1.46       -1.42      2.22 o
  -5  -6   4        0.35        2.78      3.15 o
  -4  -6   4       14.70        7.63      3.51 o
  -3  -6   4       40.71       42.31      3.26 o
  -2  -6   4       34.29       44.90      6.21 o
  -1  -6   4       53.79       61.61      2.98 o
   0  -6   4       36.89       40.27      2.04 o
   1  -6   4        0.82        1.52      1.23 o
   2  -6   4       11.23        9.23      7.81 o
   3  -6   4       49.45       47.00      6.57 o
   4  -6   4       72.91       80.01      3.13 o
   5  -6   4        1.14        0.59      1.83 o
   6  -6   4        2.38        0.18      1.71 o
   7  -6   4        3.52       -0.18      2.61 o
  -6  -5   4        0.35        1.76      2.94 o
  -5  -5   4       12.67       10.13      3.64 o
  -4  -5   4       49.55       51.22      3.34 o
  -3  -5   4       92.30       94.33      4.03 o
  -2  -5   4      108.06       98.70      3.07 o
  -1  -5   4      147.53      142.08      6.48 o
   0  -5   4      120.78      131.94      4.60 o
   1  -5   4      242.40      257.79     14.26 o
   2  -5   4      239.08      240.40     12.45 o
   3  -5   4       21.36       18.70      2.27 o
   4  -5   4        5.04        5.75      1.77 o
   5  -5   4       21.25       25.69      2.67 o
   6  -5   4       13.64       14.44      3.24 o
   7  -5   4       10.37        3.49      2.85 o
   8  -5   4        6.01        0.27      2.52 o
  -7  -4   4       16.01        8.66     11.09 o
  -6  -4   4       42.86       52.92      5.26 o
  -5  -4   4       11.67       13.75      4.08 o
  -4  -4   4       41.91       41.01      2.70 o
  -3  -4   4      133.75      131.31      4.97 o
  -2  -4   4      278.34      294.26      5.55 o
  -1  -4   4      317.78      313.98      5.29 o
   0  -4   4      147.14      149.15      6.10 o
   1  -4   4       34.76       31.85      2.34 o
   2  -4   4      259.38      255.37      4.27 o
   3  -4   4      241.68      258.90      4.28 o
   4  -4   4      338.65      363.48      6.52 o
   5  -4   4        5.81        7.93      2.45 o
   6  -4   4       10.03        9.61      2.71 o
   7  -4   4        9.54       -0.23      2.10 o
   8  -4   4        5.78        0.14      2.47 o
  -7  -3   4        0.97       -0.13      2.47 o
  -6  -3   4       19.29       22.06      3.94 o
  -5  -3   4       35.72       34.11      3.21 o
  -4  -3   4      449.89      422.24      8.58 o
  -3  -3   4      393.76      382.14      8.40 o
  -2  -3   4      723.18      737.79     17.47 o
  -1  -3   4      532.30      559.18     11.35 o
   0  -3   4      431.78      383.52      9.25 o
   1  -3   4      952.43      965.51     23.80 o
   2  -3   4      950.81      985.96     14.43 o
   3  -3   4      102.05      106.56      4.03 o
   4  -3   4       30.17       32.89      2.93 o
   5  -3   4       65.02       69.43      3.84 o
   6  -3   4       24.58       31.02      3.87 o
   7  -3   4       16.14        0.37      2.59 o
   8  -3   4       10.20        0.10      2.41 o
  -8  -2   4        5.38       -0.13      2.50 o
  -7  -2   4       69.60       69.88      4.89 o
  -6  -2   4       91.26       88.51      4.89 o
  -5  -2   4       51.90       47.27      3.55 o
  -4  -2   4       33.54       37.18      2.19 o
  -3  -2   4      291.14      282.19      9.07 o
  -2  -2   4     1070.26     1145.77     42.01 o
  -1  -2   4     1208.93     1194.10     26.92 o
   0  -2   4      158.87      138.17      1.83 o
   1  -2   4      238.33      268.42      6.52 o
   2  -2   4     1013.58     1090.66     12.41 o
   3  -2   4      821.60      840.80     10.39 o
   4  -2   4      627.86      654.82      9.06 o
   5  -2   4       50.76       55.93      3.72 o
   6  -2   4       13.73       10.63      4.56 o
   7  -2   4        6.83        5.46      5.63 o
   8  -2   4        9.77       -0.09      7.19 o
  -8  -1   4       19.69        0.00      3.37 o
  -7  -1   4        1.05        0.23      1.90 o
  -6  -1   4      104.51      103.02      6.48 o
  -5  -1   4       49.89       51.00      4.42 o
  -4  -1   4     1176.73     1182.79     17.84 o
  -3  -1   4      980.61      989.81     14.87 o
  -2  -1   4     1468.64     1615.54     24.94 o
  -1  -1   4      321.40      334.40      7.30 o
   0  -1   4      473.44      422.33      8.82 o
   1  -1   4     1149.54     1172.30     17.13 o
   2  -1   4     1177.59     1216.61     13.17 o
   3  -1   4      192.94      179.80      3.56 o
   4  -1   4      209.26      194.97      6.29 o
   5  -1   4       83.34       79.85      4.77 o
   6  -1   4       50.92       64.06      6.39 o
   7  -1   4        8.79        6.47      6.65 o
  -8   0   4        7.69        0.19      2.21 o
  -7   0   4      135.89      139.48      8.43 o
  -6   0   4       99.96      108.52      5.23 o
  -5   0   4       55.78       54.23      2.84 o
  -4   0   4        0.06       -0.14      0.93 o
  -3   0   4      356.89      338.61      5.56 o
  -2   0   4     2166.43     2224.94     23.53 o
  -1   0   4     2502.57     2319.67     23.50 o
   0   0   4      249.52      242.87      3.32 o
   1   0   4      228.11      264.82      7.05 o
   2   0   4      424.35      424.78      8.18 o
   3   0   4     1069.71     1095.23     18.90 o
   4   0   4      381.38      404.48      8.67 o
   5   0   4       90.02       92.70      5.48 o
   6   0   4        7.47        6.51      6.88 o
   7   0   4        4.30        3.33      5.35 o
  -8   1   4       28.37       23.68     16.50 o
  -7   1   4       14.17       10.70      3.21 o
  -6   1   4      100.73      105.99      4.53 o
  -5   1   4       57.30       58.69      3.10 o
  -4   1   4      733.71      668.47     10.11 o
  -3   1   4      907.49      918.46     12.46 o
  -2   1   4      378.82      391.42     24.11 o
  -1   1   4       48.24       41.55      1.24 o
   0   1   4      206.79      163.53      4.57 o
   1   1   4      979.89      999.13     15.27 o
   2   1   4      380.26      383.84      5.61 o
   3   1   4      252.91      254.14      6.34 o
   4   1   4      294.86      292.34      7.94 o
   5   1   4       59.15       62.44      6.67 o
   6   1   4       44.33       56.62      6.63 o
   7   1   4        4.78        3.20      4.95 o
  -8   2   4       13.25       16.95      6.57 o
  -7   2   4      123.62      125.61      7.13 o
  -6   2   4       84.38       82.20      4.33 o
  -5   2   4       57.53       54.87      6.03 o
  -4   2   4        6.79        7.27      1.94 o
  -3   2   4      151.90      134.86      2.92 o
  -2   2   4     1295.56     1334.36     18.14 o
  -1   2   4     1356.60     1309.43     14.32 o
   0   2   4      254.52      243.49      9.15 o
   1   2   4       43.59       49.11      2.39 o
   2   2   4       20.33       19.39      3.57 o
   3   2   4      445.53      451.96     11.35 o
   4   2   4       80.54       89.24      5.71 o
   5   2   4       37.35       26.18     16.46 o
   6   2   4        1.10        0.48      3.83 o
  -8   3   4       17.66       16.49      5.06 o
  -7   3   4        8.58        9.10      3.60 o
  -6   3   4       31.42       37.02      4.04 o
  -5   3   4       60.29       62.79      4.48 o
  -4   3   4      147.81      145.15      3.66 o
  -3   3   4      351.53      376.63     13.73 o
  -2   3   4        6.53        4.98      0.87 o
  -1   3   4       44.20       48.20      1.77 o
   0   3   4       34.96       34.04      2.03 o
   1   3   4      524.02      541.29      7.89 o
   2   3   4       71.19       76.99      4.83 o
   3   3   4      121.30      126.60      6.37 o
   4   3   4       75.24       70.42      7.81 o
   5   3   4       24.71       12.87     10.65 o
   6   3   4        7.11        3.24      5.39 o
  -8   4   4        8.57       13.07      4.95 o
  -7   4   4       46.46       55.85      8.91 o
  -6   4   4       31.55       29.92      4.28 o
  -5   4   4       41.85       38.20      1.82 o
  -4   4   4        1.64        2.80      0.78 o
  -3   4   4       21.12       27.59      7.81 o
  -2   4   4      266.16      282.92     18.79 o
  -1   4   4      241.61      232.12      4.75 o
   0   4   4       37.64       40.31      2.21 o
   1   4   4        1.49        0.67      1.41 o
   2   4   4        0.71        0.49      2.73 o
   3   4   4       99.92      106.77      7.15 o
   4   4   4        6.83        4.25      5.74 o
   5   4   4        7.39        2.73      6.01 o
  -7   5   4        1.23       -1.03      3.79 o
  -6   5   4        6.98       11.01      3.06 o
  -5   5   4       24.15       36.55      6.65 o
  -4   5   4       22.57       32.03      6.21 o
  -3   5   4       60.39       60.09      4.83 o
  -2   5   4        0.32       -0.35      2.42 o
  -1   5   4       16.73       16.27      1.57 o
   0   5   4        1.01        1.10      2.57 o
   1   5   4      101.16      111.32      5.65 o
   2   5   4        9.15       -0.29      1.64 o
   3   5   4       15.43        1.92      5.44 o
   4   5   4        3.64        3.09      5.17 o
  -7   6   4        6.36        7.10      7.27 o
  -6   6   4        2.75       -2.57      5.59 o
  -5   6   4       11.62       11.53     10.74 o
  -4   6   4        0.22        2.57      4.97 o
  -3   6   4        3.19        4.54      3.79 o
  -2   6   4       23.54       21.37     13.04 o
  -1   6   4       24.84       16.19     12.16 o
   0   6   4        0.98        0.10      0.70 o
   1   6   4        0.07       -0.08      1.31 o
   2   6   4        1.11       -0.84      2.07 o
   3   6   4       13.60        5.68     13.31 o
  -6   7   4        1.51       13.75      8.16 o
  -5   7   4        2.05        3.02      6.03 o
  -4   7   4        2.86        1.19      4.57 o
  -3   7   4        5.04        6.05      5.54 o
  -2   7   4        0.01       -1.01      4.77 o
  -1   7   4        1.67        3.29      4.33 o
   0   7   4        0.29       -0.98      6.30 o
   1   7   4        7.62       18.10      9.49 o
   0  -9   5        2.53        3.43      3.81 o
   1  -9   5        0.25        1.69      2.46 o
   2  -9   5        1.18        1.33      2.70 o
   3  -9   5        1.53       -0.21      2.18 o
   4  -9   5        0.07        4.97      4.26 o
  -2  -8   5        4.65        0.27      2.31 o
  -1  -8   5        3.88        1.78      1.66 o
   0  -8   5        4.97        5.52      2.49 o
   1  -8   5        1.12        0.89      1.64 o
   2  -8   5        0.46        1.82      1.56 o
   3  -8   5        0.93       -1.24      2.93 o
   4  -8   5        2.60        3.55      3.64 o
   5  -8   5        7.91        7.70      8.30 o
   6  -8   5        0.11        1.79      1.98 o
  -4  -7   5        1.42        0.53      2.75 o
  -3  -7   5        9.64       11.18      3.37 o
  -2  -7   5        8.83        3.58      4.48 o
  -1  -7   5       19.25       15.60      1.99 o
   0  -7   5       18.73       17.49      1.99 o
   1  -7   5        7.63        7.60      1.77 o
   2  -7   5       24.42       27.95      1.94 o
   3  -7   5       18.46       18.38     13.53 o
   4  -7   5        3.16        1.59      1.95 o
   5  -7   5        3.38        3.37      2.09 o
   6  -7   5        1.52        5.50      4.35 o
  -5  -6   5        6.33        3.64      3.25 o
  -4  -6   5        3.52        4.88      3.68 o
  -3  -6   5        3.43        1.77      2.13 o
  -2  -6   5       24.22       30.24      3.52 o
  -1  -6   5       66.41       76.10      3.40 o
   0  -6   5       65.66       78.39      5.29 o
   1  -6   5        7.87        7.23      1.49 o
   2  -6   5       10.72        5.26      4.30 o
   3  -6   5       22.68       16.18      5.38 o
   4  -6   5       32.05       37.63      2.49 o
   5  -6   5       46.11       56.12      3.67 o
   6  -6   5        0.57        3.83      2.71 o
   7  -6   5        0.17        3.81      3.07 o
  -6  -5   5        0.19        0.30      2.64 o
  -5  -5   5       13.63       11.71      3.33 o
  -4  -5   5       12.59       14.02      3.15 o
  -3  -5   5      124.27      134.81      4.29 o
  -2  -5   5       84.47       88.36      6.35 o
  -1  -5   5      105.14       97.88      3.01 o
   0  -5   5       50.93       55.18      2.80 o
   1  -5   5       61.23       62.34      2.47 o
   2  -5   5      183.85      187.86      8.66 o
   3  -5   5      108.19      114.65      4.07 o
   4  -5   5       35.13       43.98      2.86 o
   5  -5   5       37.04       38.18      3.49 o
   6  -5   5        8.62        5.20      2.96 o
   7  -5   5        4.92        0.97      2.88 o
  -6  -4   5       55.93       59.51      6.83 o
  -5  -4   5       34.90       38.02      2.87 o
  -4  -4   5       26.11       22.24      3.30 o
  -3  -4   5        0.71        1.70      1.04 o
  -2  -4   5      100.03      101.52      2.23 o
  -1  -4   5      476.41      491.53      8.91 o
   0  -4   5      478.51      505.24     10.70 o
   1  -4   5       34.15       27.79      2.43 o
   2  -4   5       40.13       39.62      1.89 o
   3  -4   5       74.50       78.46      2.65 o
   4  -4   5      227.58      237.68      4.86 o
   5  -4   5      117.81      136.69      4.39 o
   6  -4   5       17.85       18.66      3.24 o
   7  -4   5        0.01       -1.41      2.70 o
  -7  -3   5       15.88        0.36      3.67 o
  -6  -3   5        7.74        4.92      2.80 o
  -5  -3   5       63.94       67.83      3.58 o
  -4  -3   5       89.40       85.78      4.88 o
  -3  -3   5      446.41      440.63     15.07 o
  -2  -3   5      491.46      490.19      7.00 o
  -1  -3   5      155.06      161.09      2.70 o
   0  -3   5       36.96       35.13      0.56 o
   1  -3   5      117.71      119.75      3.58 o
   2  -3   5      596.03      622.95     12.56 o
   3  -3   5      222.44      226.88      4.38 o
   4  -3   5      163.32      170.19      4.45 o
   5  -3   5      179.64      183.22      5.52 o
   6  -3   5       30.59       35.37      4.31 o
   7  -3   5       17.03       -0.47      2.53 o
  -7  -2   5       18.52       18.70      5.55 o
  -6  -2   5      184.26      178.99      5.17 o
  -5  -2   5      134.71      133.23      3.79 o
  -4  -2   5       55.45       57.68      2.15 o
  -3  -2   5       11.76       12.72      1.30 o
  -2  -2   5      225.93      213.87      2.67 o
  -1  -2   5     1710.02     1696.85     32.50 o
   0  -2   5     1675.74     1603.94     21.68 o
   1  -2   5      195.57      188.73      5.22 o
   2  -2   5       27.12       30.87      2.08 o
   3  -2   5       14.97       19.06      1.88 o
   4  -2   5      543.22      545.18      8.84 o
   5  -2   5      124.02      134.53      4.61 o
   6  -2   5       52.08       54.12      4.32 o
   7  -2   5        0.03       -0.48      2.63 o
  -8  -1   5       90.84       86.58      8.74 o
  -7  -1   5       53.00       59.42      4.70 o
  -6  -1   5       29.06       25.85      2.73 o
  -5  -1   5       58.27       56.14      2.66 o
  -4  -1   5      314.38      308.75      5.05 o
  -3  -1   5      472.01      453.07      7.43 o
  -2  -1   5      905.07      918.05      8.99 o
  -1  -1   5        5.10        4.50      0.37 o
   0  -1   5       77.21       67.87      1.61 o
   1  -1   5       86.94       68.74      1.81 o
   2  -1   5     1158.65     1236.44     21.90 o
   3  -1   5      178.85      172.91      4.65 o
   4  -1   5      296.18      284.25      6.99 o
   5  -1   5      220.80      213.47      6.56 o
   6  -1   5       69.09       76.75      5.11 o
   7  -1   5       17.31        4.34      5.08 o
  -8   0   5        0.52       -0.16      2.44 o
  -7   0   5       59.71       59.60      4.81 o
  -6   0   5      287.93      283.24      7.36 o
  -5   0   5      295.53      300.76      5.85 o
  -4   0   5      126.62      133.71      4.60 o
  -3   0   5       22.75       23.68      1.25 o
  -2   0   5      199.15      163.53      7.24 o
  -1   0   5     1981.89     1812.42     28.37 o
   0   0   5     1775.71     1799.68     21.94 o
   1   0   5      322.28      316.29      4.30 o
   2   0   5        3.02        3.97      1.39 o
   3   0   5        8.29        6.34      2.06 o
   4   0   5      406.79      426.61     11.02 o
   5   0   5       57.40       67.08      7.19 o
   6   0   5       37.83       44.70      7.21 o
   7   0   5        0.26        0.40      6.15 o
  -8   1   5       76.63       80.72      5.52 o
  -7   1   5       69.24       68.09      4.47 o
  -6   1   5       18.76       12.60      3.34 o
  -5   1   5       28.65       27.75      4.09 o
  -4   1   5      435.43      424.55      7.92 o
  -3   1   5      300.20      297.94      4.42 o
  -2   1   5      536.80      501.21     14.47 o
  -1   1   5       19.03       18.16      1.64 o
   0   1   5      218.24      217.93      4.30 o
   1   1   5       55.37       45.26      2.53 o
   2   1   5      956.18      976.16     12.42 o
   3   1   5      139.60      144.43      4.27 o
   4   1   5      152.76      147.73      6.50 o
   5   1   5       42.83       41.08     11.62 o
   6   1   5       64.08       84.86      9.07 o
  -8   2   5        0.45       -0.54      2.70 o
  -7   2   5       57.34       59.57      4.69 o
  -6   2   5      186.17      182.74      5.97 o
  -5   2   5      228.64      225.11      6.65 o
  -4   2   5      162.07      167.45      3.41 o
  -3   2   5        2.35        3.64      2.20 o
  -2   2   5       71.99       66.97      2.32 o
  -1   2   5      715.82      684.56      7.92 o
   0   2   5      635.96      621.53     13.13 o
   1   2   5       59.80       62.14      2.62 o
   2   2   5        0.78       -0.29      1.43 o
   3   2   5        5.63        5.41      2.42 o
   4   2   5      150.88      162.78      9.16 o
   5   2   5       14.30        9.33      8.30 o
   6   2   5       14.05        8.95      8.74 o
  -8   3   5       25.55       15.96     13.26 o
  -7   3   5       29.96       22.41     14.82 o
  -6   3   5        6.18        2.51      2.63 o
  -5   3   5       28.93       34.92      2.90 o
  -4   3   5      200.05      215.64     15.50 o
  -3   3   5      208.62      211.80      4.14 o
  -2   3   5      136.14      123.21      2.75 o
  -1   3   5        0.34        0.07      1.00 o
   0   3   5       76.77       74.82      9.05 o
   1   3   5       20.59       22.73      2.51 o
   2   3   5      237.75      261.72      8.52 o
   3   3   5       64.18       73.25      4.63 o
   4   3   5       17.91        6.61      7.54 o
   5   3   5        0.23        0.22      3.78 o
  -8   4   5        0.13       -0.50      3.22 o
  -7   4   5       18.11       29.25      6.02 o
  -6   4   5       39.78       47.05      2.60 o
  -5   4   5       50.44       53.07      2.80 o
  -4   4   5       62.26       58.93      1.93 o
  -3   4   5        0.08        2.48      5.86 o
  -2   4   5       29.85       33.93      4.20 o
  -1   4   5      114.61      123.28      4.40 o
   0   4   5      125.77      134.35      5.58 o
   1   4   5        2.16        0.44      3.46 o
   2   4   5        1.98        0.41      1.94 o
   3   4   5        1.30        0.25      2.05 o
   4   4   5       31.46       11.99      9.62 o
  -7   5   5        4.24        8.34      6.83 o
  -6   5   5        4.38        0.71      4.44 o
  -5   5   5       16.35       24.66      6.39 o
  -4   5   5       23.40       34.43      6.57 o
  -3   5   5       60.82       70.15      5.30 o
  -2   5   5       21.85       21.02      3.99 o
  -1   5   5        0.07        0.15      1.04 o
   0   5   5        4.98        3.19      1.60 o
   1   5   5        2.48        1.74      2.89 o
   2   5   5       21.94       17.41     10.87 o
   3   5   5       11.08        4.47      3.42 o
  -6   6   5        2.85        2.75      6.03 o
  -5   6   5        3.20        3.11      5.59 o
  -4   6   5       11.01        7.03      7.05 o
  -3   6   5        0.08        1.01      3.84 o
  -2   6   5        4.76        1.92      3.49 o
  -1   6   5       13.04        6.99      6.96 o
   0   6   5       12.12        1.77      6.03 o
   1   6   5        0.09       -0.88      1.62 o
   2   6   5        0.49       -0.50      3.12 o
  -5   7   5        3.27        2.02      4.39 o
  -4   7   5        0.74       -2.02      5.46 o
  -3   7   5        5.33        6.15      5.91 o
  -2   7   5        2.58        7.74      5.10 o
  -1   7   5        0.28        5.57      5.54 o
   0   7   5        0.09        0.00      3.90 o
   0  -9   6        1.08        0.51      1.68 o
   1  -9   6        1.46        0.78      1.43 o
   2  -9   6        0.13        0.61      1.27 o
   3  -9   6        1.71        1.76      2.07 o
   4  -9   6        0.28        0.80      2.93 o
  -2  -8   6        0.21       -0.13      1.32 o
  -1  -8   6        3.27        0.28      1.34 o
   0  -8   6        5.90        1.33      1.62 o
   1  -8   6        5.87        4.24      1.59 o
   2  -8   6        0.04        1.34      1.45 o
   3  -8   6        1.09        0.32      1.65 o
   4  -8   6        0.22        0.00      1.60 o
   5  -8   6        3.33        0.21      1.88 o
  -4  -7   6        2.50        0.35      2.22 o
  -3  -7   6        3.23        2.93      2.31 o
  -2  -7   6       11.43       10.82      5.33 o
  -1  -7   6       13.04       12.47      3.69 o
   0  -7   6        4.56        2.44      1.24 o
   1  -7   6        4.72        2.88      1.75 o
   2  -7   6        3.97        2.44      1.45 o
   3  -7   6       24.07       24.96      2.73 o
   4  -7   6        2.96        3.13      2.40 o
   5  -7   6        8.56        6.71      2.28 o
   6  -7   6        6.52        5.20      3.17 o
  -5  -6   6       14.90        9.22      7.41 o
  -4  -6   6        8.23        5.32      4.48 o
  -3  -6   6        9.23       11.10      2.06 o
  -2  -6   6        0.00        0.47      1.33 o
  -1  -6   6       25.55       31.59      2.53 o
   0  -6   6       78.11       92.87      4.26 o
   1  -6   6       67.46       70.01      2.24 o
   2  -6   6        1.60        1.29      1.13 o
   3  -6   6        2.14       -0.30      0.93 o
   4  -6   6        0.22        0.45      1.49 o
   5  -6   6       36.85       38.64      4.27 o
   6  -6   6        7.62       13.80      5.08 o
   7  -6   6        4.15        6.96      4.17 o
  -6  -5   6        5.88        4.13      3.95 o
  -5  -5   6        2.44        0.75      1.65 o
  -4  -5   6       13.20       12.09      8.21 o
  -3  -5   6       58.54       66.27      2.52 o
  -2  -5   6       74.72       85.21      4.61 o
  -1  -5   6      111.68      121.68      4.58 o
   0  -5   6        4.63        4.32      1.04 o
   1  -5   6       13.78       12.46      0.96 o
   2  -5   6       22.57       30.67      5.05 o
   3  -5   6      155.84      172.07      4.50 o
   4  -5   6       14.48       14.50      2.11 o
   5  -5   6       45.38       48.72      3.30 o
   6  -5   6       25.81        7.84      5.65 o
   7  -5   6        8.38        2.49      3.40 o
  -6  -4   6       20.31       17.57     12.16 o
  -5  -4   6       78.43       82.07      5.37 o
  -4  -4   6       85.03       91.30      3.32 o
  -3  -4   6       49.77       49.29      2.00 o
  -2  -4   6        2.63        1.73      1.08 o
  -1  -4   6      114.30      120.56      1.82 o
   0  -4   6      485.78      515.30      5.17 o
   1  -4   6      374.24      364.76     14.18 o
   2  -4   6       27.44       28.87      1.31 o
   3  -4   6        0.01        0.35      1.21 o
   4  -4   6        5.31        3.83      1.85 o
   5  -4   6      128.49      146.09      6.00 o
   6  -4   6       17.67        8.59      6.37 o
   7  -4   6       16.15        8.38      6.03 o
  -7  -3   6       60.09       60.07      4.20 o
  -6  -3   6       42.84       44.19      3.62 o
  -5  -3   6       10.92       10.66      2.10 o
  -4  -3   6       21.70       23.15      1.55 o
  -3  -3   6      346.87      342.00      8.79 o
  -2  -3   6      257.82      252.47      9.77 o
  -1  -3   6      265.62      292.67      9.06 o
   0  -3   6        0.81        1.70      1.75 o
   1  -3   6       79.36       76.68      1.39 o
   2  -3   6       65.70       68.67      2.26 o
   3  -3   6      495.48      538.70      8.39 o
   4  -3   6       51.20       53.73      2.83 o
   5  -3   6       82.88       84.10      5.02 o
   6  -3   6       22.08        9.77      7.24 o
   7  -3   6       38.05       36.22     11.08 o
  -7  -2   6        0.54        1.69      2.46 o
  -6  -2   6       97.29       89.55      3.77 o
  -5  -2   6      222.38      219.31      4.59 o
  -4  -2   6      332.18      329.60      5.57 o
  -3  -2   6      211.72      213.81      3.21 o
  -2  -2   6        2.22        2.07      0.98 o
  -1  -2   6      229.90      211.53      7.11 o
   0  -2   6     1102.37     1030.23     17.30 o
   1  -2   6      840.15      833.04     16.60 o
   2  -2   6       50.96       51.20      1.81 o
   3  -2   6        2.72        2.91      1.45 o
   4  -2   6       13.63       10.88      2.22 o
   5  -2   6      147.01      168.28      5.77 o
   6  -2   6       24.24       24.04      9.62 o
   7  -2   6       20.24        5.33      5.65 o
  -8  -1   6       11.14       -0.01      1.94 o
  -7  -1   6       79.01       86.10      6.69 o
  -6  -1   6       93.53       88.70      5.37 o
  -5  -1   6       19.41       17.75      1.85 o
  -4  -1   6       57.69       53.64      2.34 o
  -3  -1   6      698.00      690.22     15.53 o
  -2  -1   6      716.63      712.14     32.47 o
  -1  -1   6      207.85      209.20      3.59 o
   0  -1   6        3.94        6.65      1.24 o
   1  -1   6      190.32      203.20      4.23 o
   2  -1   6      138.25      135.65      3.30 o
   3  -1   6      610.84      630.48      9.48 o
   4  -1   6      141.00      148.87      4.96 o
   5  -1   6       41.75       36.05      4.34 o
   6  -1   6        0.18       -1.45      2.79 o
   7  -1   6       50.22       41.42     14.47 o
  -8   0   6       10.30       -0.12      2.32 o
  -7   0   6        1.68        2.95      2.28 o
  -6   0   6      143.64      129.17      4.25 o
  -5   0   6      267.60      263.27      5.36 o
  -4   0   6      442.00      427.73      8.59 o
  -3   0   6      391.92      389.39     14.54 o
  -2   0   6        2.90        1.29      1.34 o
  -1   0   6      202.79      178.60      2.90 o
   0   0   6      828.31      826.50     10.09 o
   1   0   6      745.46      728.41     13.52 o
   2   0   6        4.06        6.29      1.66 o
   3   0   6       10.84       12.16      2.27 o
   4   0   6        2.05        1.97      2.49 o
   5   0   6       85.99       97.95      6.64 o
   6   0   6       17.88       10.62      5.40 o
  -8   1   6       15.12        7.69      7.10 o
  -7   1   6       55.36       61.96      6.68 o
  -6   1   6       56.61       57.22      3.51 o
  -5   1   6       31.59       24.32      2.49 o
  -4   1   6      159.20      159.94      3.33 o
  -3   1   6      489.75      476.64     13.47 o
  -2   1   6     1039.12     1047.66     22.88 o
  -1   1   6      124.33      125.92      2.42 o
   0   1   6        1.65        1.09      1.57 o
   1   1   6       55.69       61.53      3.23 o
   2   1   6      118.86      126.05      4.18 o
   3   1   6      238.64      263.88      6.73 o
   4   1   6      117.56      119.95      5.80 o
   5   1   6        4.91        3.44      4.17 o
   6   1   6        2.39        2.82      4.98 o
  -8   2   6       16.22        5.25      5.94 o
  -7   2   6        1.14        3.20      2.81 o
  -6   2   6       79.54       87.33      4.47 o
  -5   2   6       98.08      105.85      3.23 o
  -4   2   6      176.99      183.78      9.72 o
  -3   2   6      225.77      222.47     10.48 o
  -2   2   6        1.18        2.79      1.46 o
  -1   2   6      137.58      133.61      5.09 o
   0   2   6      302.27      321.64      6.50 o
   1   2   6      298.04      312.31      6.84 o
   2   2   6        0.92        0.53      1.90 o
   3   2   6       11.06       11.34      2.94 o
   4   2   6        0.71        2.92      3.84 o
   5   2   6       28.75       29.79      9.95 o
  -8   3   6       10.22        7.02      6.57 o
  -7   3   6       31.38       35.22      3.10 o
  -6   3   6       12.75       11.56      2.29 o
  -5   3   6       37.54       29.97      2.76 o
  -4   3   6      112.55      133.99      7.99 o
  -3   3   6      109.61      114.56      3.41 o
  -2   3   6      413.27      423.94     20.67 o
  -1   3   6       71.28       67.10      3.64 o
   0   3   6        0.17        0.30      1.54 o
   1   3   6        1.32        3.24      3.14 o
   2   3   6       29.31       34.23      3.31 o
   3   3   6       43.89       45.89     12.82 o
   4   3   6       23.73       24.18      8.82 o
  -7   4   6        0.25        0.57      1.51 o
  -6   4   6       27.58       36.96      3.80 o
  -5   4   6       13.96       18.58      1.91 o
  -4   4   6       22.08       23.27      2.47 o
  -3   4   6       66.12       67.78      4.64 o
  -2   4   6        1.04        0.11      2.51 o
  -1   4   6       30.22       36.84      3.99 o
   0   4   6       82.99       92.26      7.06 o
   1   4   6       49.16       51.22      5.00 o
   2   4   6        0.42       -0.06      1.18 o
   3   4   6        2.21        1.19      2.69 o
   4   4   6        0.31        0.78      2.15 o
  -7   5   6        8.88        0.00      3.28 o
  -6   5   6        1.21        2.57      8.69 o
  -5   5   6       14.21       14.82      6.03 o
  -4   5   6       22.04       19.62     14.91 o
  -3   5   6       11.43        7.74      4.84 o
  -2   5   6       46.98       56.03      6.26 o
  -1   5   6       17.99        5.93      7.50 o
   0   5   6        1.41        0.61      1.40 o
   1   5   6        0.05       -0.40      1.68 o
   2   5   6        1.70        1.39      3.67 o
  -5   6   6        1.73       -0.08      2.79 o
  -4   6   6        0.20        5.02      5.41 o
  -3   6   6       16.43        6.18      6.57 o
  -2   6   6        1.76        1.55      4.58 o
  -1   6   6        1.04       -1.18      3.67 o
   0   6   6       11.51        0.00      3.46 o
   1   6   6        3.57        0.00      3.99 o
   1  -9   7        0.07        0.80      1.61 o
   2  -9   7        0.59       -0.35      1.13 o
  -1  -8   7        0.02        0.15      1.11 o
   0  -8   7        3.99        2.09      1.95 o
   1  -8   7        5.94        4.20      1.68 o
   2  -8   7        4.17        3.14      2.18 o
   3  -8   7        0.06       -0.46      1.41 o
   4  -8   7        0.08        0.00      2.40 o
   5  -8   7        0.34        0.58      1.88 o
  -2  -7   7        8.40        5.76      3.45 o
  -1  -7   7        9.51       10.04      3.80 o
   0  -7   7       13.44       12.60      3.56 o
   1  -7   7        0.17        1.47      1.12 o
   2  -7   7        3.42        0.63      0.94 o
   3  -7   7        1.43        0.26      1.14 o
   4  -7   7       18.49       15.74      5.70 o
   5  -7   7        0.21        0.29      1.49 o
   6  -7   7        3.55        3.11      2.45 o
  -4  -6   7       12.47       12.44      3.35 o
  -3  -6   7       18.43       22.40      1.95 o
  -2  -6   7       17.01       17.09      1.15 o
  -1  -6   7        0.03        0.36      0.92 o
   0  -6   7       32.06       38.23      1.36 o
   1  -6   7       66.81       70.32      2.98 o
   2  -6   7       37.93       41.59      2.50 o
   3  -6   7        0.55        0.10      0.80 o
   4  -6   7        0.06        0.35      1.26 o
   5  -6   7        1.58       -0.17      1.46 o
   6  -6   7       14.37       20.90      3.35 o
  -5  -5   7       13.39        7.31      7.32 o
  -4  -5   7        1.90        1.28      1.29 o
  -3  -5   7       15.93       16.94      3.19 o
  -2  -5   7       75.51       89.16      5.10 o
  -1  -5   7      112.08      109.76     16.11 o
   0  -5   7       44.60       41.24      3.92 o
   1  -5   7        0.61        0.64      0.71 o
   2  -5   7       17.58       15.37      1.64 o
   3  -5   7       19.69       22.46      2.23 o
   4  -5   7       83.53       96.09      5.92 o
   5  -5   7        6.61        3.64      2.54 o
   6  -5   7        4.95        1.97      2.63 o
  -6  -4   7        0.64        0.51      1.47 o
  -5  -4   7       53.20       51.14      4.08 o
  -4  -4   7       66.48       71.31      2.08 o
  -3  -4   7      119.64      132.66      4.53 o
  -2  -4   7      122.14      140.78      8.26 o
  -1  -4   7        0.20       -0.53      2.84 o
   0  -4   7      137.42      141.15      7.46 o
   1  -4   7      283.18      292.14     13.60 o
   2  -4   7      173.22      189.37      3.70 o
   3  -4   7        0.99        0.89      1.10 o
   4  -4   7        1.36        0.56      1.52 o
   5  -4   7        0.69        0.87      2.04 o
   6  -4   7       22.44       -0.28      3.18 o
   7  -4   7        4.53        0.25      2.69 o
  -7  -3   7       12.59        8.37      2.46 o
  -6  -3   7       53.51       52.80      2.87 o
  -5  -3   7       46.64       48.50      2.22 o
  -4  -3   7       16.94       16.31      1.19 o
  -3  -3   7      118.91      118.96      4.47 o
  -2  -3   7      242.09      269.13     10.04 o
  -1  -3   7      647.94      676.66     16.91 o
   0  -3   7       77.85       69.58      5.24 o
   1  -3   7        1.31        2.10      0.71 o
   2  -3   7       30.03       36.85      1.66 o
   3  -3   7       94.91      102.20      3.35 o
   4  -3   7      168.67      178.57      5.87 o
   5  -3   7       38.45       41.05      4.70 o
   6  -3   7        1.67        0.08      1.63 o
   7  -3   7        2.05       -0.04      2.48 o
  -7  -2   7       18.21       16.21      4.45 o
  -6  -2   7        4.85        6.68      1.85 o
  -5  -2   7      134.72      125.68      3.22 o
  -4  -2   7      145.57      150.96      5.41 o
  -3  -2   7      263.20      262.91      7.77 o
  -2  -2   7      381.86      401.52     11.64 o
  -1  -2   7        5.23        6.30      3.46 o
   0  -2   7      273.93      230.84      9.15 o
   1  -2   7      492.52      500.81      7.22 o
   2  -2   7      327.49      347.88      5.48 o
   3  -2   7        2.26        2.17      1.47 o
   4  -2   7        8.28        8.02      2.24 o
   5  -2   7        3.38        3.02      3.07 o
   6  -2   7       20.88        0.07      2.11 o
  -7  -1   7       32.83       39.39      3.78 o
  -6  -1   7       99.58      104.47      5.45 o
  -5  -1   7       48.53       59.07      3.74 o
  -4  -1   7       70.05       65.04      2.23 o
  -3  -1   7      378.74      353.19     17.60 o
  -2  -1   7      354.11      351.30      3.88 o
  -1  -1   7     1351.64     1300.58     21.99 o
   0  -1   7      155.18      158.05      3.63 o
   1  -1   7        1.69        1.21      1.01 o
   2  -1   7        3.07        6.13      1.75 o
   3  -1   7      129.55      142.76      5.02 o
   4  -1   7      153.38      164.32      7.49 o
   5  -1   7       39.62       40.76      3.90 o
   6  -1   7        0.43        1.03      2.87 o
  -7   0   7       37.94       42.22      4.26 o
  -6   0   7        6.34        4.14      1.87 o
  -5   0   7      158.28      160.56      4.02 o
  -4   0   7       97.02      105.06      2.90 o
  -3   0   7      162.62      166.28      6.44 o
  -2   0   7      442.00      435.91     12.61 o
  -1   0   7        0.14       -0.10      0.54 o
   0   0   7      278.95      256.50      4.38 o
   1   0   7      495.92      497.33      7.92 o
   2   0   7      244.71      270.68      5.79 o
   3   0   7        0.72        1.68      2.16 o
   4   0   7       13.30       11.51      3.51 o
   5   0   7        8.90        1.70      2.97 o
   6   0   7       12.58       11.01      5.90 o
  -7   1   7       38.26       43.37      3.88 o
  -6   1   7      118.91      113.50      6.81 o
  -5   1   7       33.10       44.46      2.97 o
  -4   1   7       98.75       89.35      3.88 o
  -3   1   7      288.89      289.32     12.48 o
  -2   1   7      227.72      228.04      4.11 o
  -1   1   7      744.04      738.58      8.69 o
   0   1   7      191.03      189.22      5.02 o
   1   1   7        0.73        1.05      1.46 o
   2   1   7        1.18        0.60      1.72 o
   3   1   7       41.73       52.56      5.00 o
   4   1   7       86.94      102.71      5.78 o
   5   1   7        6.25        5.79      4.18 o
  -7   2   7       17.55       11.13      3.80 o
  -6   2   7        3.49        5.90      2.05 o
  -5   2   7      109.25      124.13      5.29 o
  -4   2   7       40.30       44.68      3.45 o
  -3   2   7       24.15       26.35      1.95 o
  -2   2   7      255.39      244.95      4.76 o
  -1   2   7       11.71        8.83      1.86 o
   0   2   7       89.13      102.64      4.04 o
   1   2   7      288.80      309.25      7.46 o
   2   2   7       77.88       80.07      4.07 o
   3   2   7        3.22        3.13      2.68 o
   4   2   7        3.32        2.54      3.47 o
   5   2   7        4.21        3.60      3.72 o
  -7   3   7       20.30       11.36      5.96 o
  -6   3   7       52.98       56.44      4.11 o
  -5   3   7       16.46       17.00      4.02 o
  -4   3   7       36.44       30.83      3.64 o
  -3   3   7       55.44       61.78      3.71 o
  -2   3   7       73.91       82.29      4.29 o
  -1   3   7      122.11      130.68      5.50 o
   0   3   7       69.31       67.23      7.32 o
   1   3   7        2.41        1.67      2.26 o
   2   3   7        0.39        1.11      2.28 o
   3   3   7        3.15        3.39      3.00 o
   4   3   7       29.82       26.39      9.95 o
  -7   4   7        2.52        0.00      3.28 o
  -6   4   7        1.68        0.09      3.28 o
  -5   4   7       34.37       36.08     18.99 o
  -4   4   7       18.51       20.20      1.66 o
  -3   4   7        0.68        0.98      3.01 o
  -2   4   7       89.35       85.14     14.29 o
  -1   4   7        8.60        9.88      1.81 o
   0   4   7        8.11        7.44      4.97 o
   1   4   7       59.01       65.80     35.27 o
   2   4   7       12.68        4.68      4.45 o
   3   4   7        1.00       -0.61      3.89 o
  -6   5   7        7.79        0.00      5.15 o
  -5   5   7        3.11        0.18      2.60 o
  -4   5   7        3.67        0.22      2.60 o
  -3   5   7        4.56        9.65      7.50 o
  -2   5   7       12.18        8.67      9.18 o
  -1   5   7        9.97        8.66      7.10 o
   0   5   7        9.78        4.52      3.42 o
   1   5   7        0.98        1.40      2.24 o
  -4   6   7        3.84        6.18      4.66 o
  -3   6   7        0.86       -1.27      3.78 o
  -2   6   7       12.36        3.61      5.28 o
  -1   6   7        0.82       -0.03      3.07 o
   1  -8   8        3.11        9.32      4.61 o
   2  -8   8        5.30        6.30      6.92 o
   3  -8   8        2.09       -0.56      1.05 o
   4  -8   8        0.12        0.94      1.64 o
  -2  -7   8        6.81       12.60      6.03 o
  -1  -7   8        2.49       -0.44      6.12 o
   0  -7   8       22.09       23.16      5.94 o
   1  -7   8        4.98        3.02      0.74 o
   2  -7   8        0.07        1.33      1.04 o
   3  -7   8        1.63        1.05      2.32 o
   4  -7   8        1.69        1.13      2.83 o
   5  -7   8        7.22       -0.69      1.61 o
  -4  -6   8       13.36       16.15      7.90 o
  -3  -6   8        9.00       17.12      6.83 o
  -2  -6   8       15.68       24.31      6.65 o
  -1  -6   8       31.19       39.66      6.65 o
   0  -6   8        0.27        0.18      3.11 o
   1  -6   8       23.85       25.99      1.44 o
   2  -6   8       42.74       46.90      2.44 o
   3  -6   8       17.29       10.94      3.92 o
   4  -6   8        0.27        0.02      0.87 o
   5  -6   8        0.00       -0.80      1.98 o
   6  -6   8        0.23       -0.28      1.96 o
  -5  -5   8       24.78       35.13      9.32 o
  -4  -5   8        9.19       14.11      7.19 o
  -3  -5   8        7.34        5.94      5.50 o
  -2  -5   8       65.58       82.53      8.08 o
  -1  -5   8       19.84       24.84      9.67 o
   0  -5   8      169.59      195.14     10.03 o
   1  -5   8       28.35       24.40      2.07 o
   2  -5   8        0.13        0.43      1.26 o
   3  -5   8        2.55        1.61      1.86 o
   4  -5   8       16.55       10.66      6.65 o
   5  -5   8       29.61       32.55      4.77 o
   6  -5   8        2.12        0.30      2.01 o
  -5  -4   8        4.40        0.57      1.93 o
  -4  -4   8       62.84       64.58      5.80 o
  -3  -4   8       39.03       53.06      7.28 o
  -2  -4   8       56.81       69.04      7.28 o
  -1  -4   8      171.88      188.93      9.59 o
   0  -4   8        1.71        0.18      4.97 o
   1  -4   8       91.04       95.70     11.67 o
   2  -4   8      173.56      176.09      3.38 o
   3  -4   8       56.57       60.00      2.57 o
   4  -4   8        0.26        0.63      1.65 o
   5  -4   8        0.73        0.24      2.32 o
   6  -4   8        4.13        0.64      2.46 o
  -6  -3   8       30.21       28.85      2.22 o
  -5  -3   8       99.69       94.69      3.06 o
  -4  -3   8       29.18       34.56      1.77 o
  -3  -3   8       35.32       42.41      6.57 o
  -2  -3   8      234.83      259.86     15.54 o
  -1  -3   8       99.43      109.35      7.63 o
   0  -3   8      446.21      435.30     32.63 o
   1  -3   8      127.79      122.58      2.85 o
   2  -3   8        0.09        0.68      0.77 o
   3  -3   8        0.54        0.50      1.19 o
   4  -3   8       32.68       30.23      8.16 o
   5  -3   8       73.36       76.70      5.83 o
   6  -3   8        1.64       -0.29      2.21 o
  -7  -2   8       16.33       10.20      2.89 o
  -6  -2   8       23.32       25.47      2.37 o
  -5  -2   8       11.48        9.88      2.31 o
  -4  -2   8      159.52      159.10      5.92 o
  -3  -2   8       65.28       66.91      8.21 o
  -2  -2   8       46.72       53.69      5.95 o
  -1  -2   8      410.84      402.32     12.89 o
   0  -2   8       15.53       11.65      0.76 o
   1  -2   8      160.76      158.37      2.44 o
   2  -2   8      397.79      381.00      8.34 o
   3  -2   8       76.13       80.21      3.46 o
   4  -2   8        3.12        3.72      1.95 o
   5  -2   8        2.72        1.49      3.38 o
   6  -2   8        8.96        0.05      2.04 o
  -7  -1   8        8.10        4.23      2.38 o
  -6  -1   8       63.94       60.61      3.89 o
  -5  -1   8      193.68      185.16      6.71 o
  -4  -1   8       81.16       94.83      7.28 o
  -3  -1   8       47.24       54.35      3.86 o
  -2  -1   8      222.74      210.36      7.33 o
  -1  -1   8      212.01      204.97      4.51 o
   0  -1   8      351.88      357.73      5.37 o
   1  -1   8      224.57      220.82      6.04 o
   2  -1   8        0.76        0.05      1.72 o
   3  -1   8        0.76        1.56      1.93 o
   4  -1   8       13.21       13.17      2.97 o
   5  -1   8       94.60       96.97      5.37 o
   6  -1   8        0.21        0.53      4.44 o
  -7   0   8       26.75       27.02      2.78 o
  -6   0   8       13.64       11.32      3.19 o
  -5   0   8       17.04       18.21      2.18 o
  -4   0   8      207.09      218.09     12.21 o
  -3   0   8       94.08      105.55      4.24 o
  -2   0   8        7.09        9.63      1.11 o
  -1   0   8      436.54      415.84      9.92 o
   0   0   8       35.87       32.48      2.22 o
   1   0   8      106.35      112.78      3.99 o
   2   0   8      388.09      392.61      8.36 o
   3   0   8       55.72       55.83      3.54 o
   4   0   8        9.48        9.60      3.55 o
   5   0   8        0.89        0.09      2.20 o
  -7   1   8        6.19        4.14      2.88 o
  -6   1   8       64.20       66.97      3.38 o
  -5   1   8      131.81      142.51      8.74 o
  -4   1   8      103.20      114.32      4.94 o
  -3   1   8       13.32       15.06      1.63 o
  -2   1   8       61.15       62.71      2.89 o
  -1   1   8      160.20      174.64      4.87 o
   0   1   8      101.66      112.91      5.16 o
   1   1   8      110.05      111.39      4.16 o
   2   1   8        1.02       -0.02      2.17 o
   3   1   8        5.01        6.46      4.67 o
   4   1   8        2.32        1.73      2.77 o
   5   1   8       47.78       46.57      5.33 o
  -7   2   8       18.16        7.79      5.91 o
  -6   2   8        3.99        2.02      2.35 o
  -5   2   8       17.82       22.80      2.91 o
  -4   2   8      110.01      121.81      5.24 o
  -3   2   8       90.92       95.94      4.90 o
  -2   2   8        1.68        1.34      1.52 o
  -1   2   8      197.55      179.07      4.14 o
   0   2   8        9.79       11.30      3.48 o
   1   2   8       33.42       41.28      4.02 o
   2   2   8      112.15      126.08      5.59 o
   3   2   8       21.06       14.11      5.35 o
   4   2   8        4.34        4.75      3.48 o
  -6   3   8       26.23       29.89      4.29 o
  -5   3   8       32.91       34.41      4.30 o
  -4   3   8       36.95       35.99      2.69 o
  -3   3   8        0.34       -1.09      1.65 o
  -2   3   8       12.63       18.41      3.23 o
  -1   3   8       47.87       54.65      6.92 o
   0   3   8       21.06       26.29      5.19 o
   1   3   8       22.14       22.81      3.77 o
   2   3   8        0.69        1.75      4.06 o
   3   3   8        1.91        5.98      4.89 o
  -6   4   8        2.17        0.00      2.84 o
  -5   4   8        6.64        0.25      3.02 o
  -4   4   8       23.56       21.40     14.99 o
  -3   4   8       24.59       13.59     10.87 o
  -2   4   8        0.44       -0.94      2.66 o
  -1   4   8       27.15       24.38      6.02 o
   0   4   8        0.01        2.42      2.18 o
   1   4   8        7.10        8.39      5.06 o
   2   4   8       11.69       15.86      6.68 o
  -4   5   8        4.64       -0.31      2.82 o
  -3   5   8        0.01        2.20      5.89 o
  -2   5   8        1.86       -0.05      2.42 o
  -1   5   8        7.27        4.52      4.20 o
   0   5   8        2.95       -2.04      6.65 o
   0  -8   9        4.82        7.98      5.59 o
   1  -8   9        0.48       -1.51      4.26 o
   2  -8   9        0.97       -3.90      4.61 o
   3  -8   9        4.36        3.46      4.44 o
  -1  -7   9       12.24       19.70      7.10 o
   0  -7   9        0.36       -7.54      9.14 o
   1  -7   9       15.51       12.78      5.94 o
   2  -7   9        6.00       10.73      5.41 o
   3  -7   9        0.26        1.87      2.91 o
   4  -7   9        0.16       -4.17      4.79 o
  -3  -6   9       15.78       19.52      7.72 o
  -2  -6   9        7.72        8.07      6.30 o
  -1  -6   9        3.53        8.07      5.86 o
   0  -6   9       38.78       39.66      7.19 o
   1  -6   9        3.77        0.35      3.73 o
   2  -6   9        7.66        0.18      2.31 o
   3  -6   9       31.65       32.55      2.25 o
   4  -6   9        3.83        0.08      1.22 o
   5  -6   9        0.05        1.88      3.60 o
  -4  -5   9       36.89       43.65      9.32 o
  -3  -5   9       10.89       15.44      6.92 o
  -2  -5   9        2.64        0.09      3.37 o
  -1  -5   9       49.93       56.44      8.16 o
   0  -5   9       15.86        1.06      4.26 o
   1  -5   9       50.57       37.12     22.72 o
   2  -5   9       42.37       43.62      2.92 o
   3  -5   9        0.92        0.88      1.16 o
   4  -5   9        0.55        0.78      1.26 o
   5  -5   9        1.82        0.03      1.20 o
  -5  -4   9        4.34        6.57      7.01 o
  -4  -4   9        6.81        8.07      6.65 o
  -3  -4   9       71.93       82.17      9.05 o
  -2  -4   9       41.56       53.68      7.63 o
  -1  -4   9        6.09        8.87      9.14 o
   0  -4   9      144.11      152.95      9.68 o
   1  -4   9       15.10       16.51      4.01 o
   2  -4   9       30.22       30.66      5.09 o
   3  -4   9      115.78      112.43      2.82 o
   4  -4   9       11.24        4.84      3.21 o
   5  -4   9        2.33        1.81      2.44 o
  -6  -3   9        5.03        9.67     12.78 o
  -5  -3   9       53.07       68.24      9.58 o
  -4  -3   9      112.88      122.93     10.47 o
  -3  -3   9       77.70      100.72      8.79 o
  -2  -3   9        0.32        2.66      7.81 o
  -1  -3   9       75.24       82.44      7.99 o
   0  -3   9       86.61      102.55     10.56 o
   1  -3   9       62.82       73.15      5.43 o
   2  -3   9      103.08       92.96      3.78 o
   3  -3   9        0.81        0.78      1.40 o
   4  -3   9        3.51        2.68      2.17 o
   5  -3   9        1.48        1.97      3.26 o
  -6  -2   9       34.37       49.69      8.96 o
  -5  -2   9        3.87        3.22      1.91 o
  -4  -2   9       25.35       19.64      6.43 o
  -3  -2   9      159.02      175.33      9.85 o
  -2  -2   9      131.46      143.09      8.97 o
  -1  -2   9        6.88        9.94      4.79 o
   0  -2   9      223.44      215.63      7.81 o
   1  -2   9       16.95       20.06      1.11 o
   2  -2   9       58.64       60.70      2.76 o
   3  -2   9      162.61      152.01      6.60 o
   4  -2   9       19.77       12.56      4.30 o
   5  -2   9        7.14        2.67      2.91 o
  -6  -1   9        5.97        4.84      1.50 o
  -5  -1   9       94.44       93.29      7.94 o
  -4  -1   9      138.21      136.53     13.80 o
  -3  -1   9      166.79      162.51     10.39 o
  -2  -1   9        1.78        0.69      0.71 o
  -1  -1   9       66.89       60.00      2.25 o
   0  -1   9      117.60      138.37      3.26 o
   1  -1   9       43.54       52.32      2.11 o
   2  -1   9       76.44       68.30      2.82 o
   3  -1   9        0.36       -0.34      1.47 o
   4  -1   9        7.53        7.03      3.84 o
   5  -1   9        2.48        1.92      2.56 o
  -6   0   9       38.86       43.59      3.61 o
  -5   0   9        4.46        1.38      2.49 o
  -4   0   9       46.17       52.35      2.50 o
  -3   0   9      156.32      166.90      6.15 o
  -2   0   9      170.78      177.97      5.87 o
  -1   0   9       18.88       21.85      1.45 o
   0   0   9      122.07      112.15      3.57 o
   1   0   9        0.31        0.58      2.48 o
   2   0   9       55.72       62.62      3.37 o
   3   0   9       71.74       79.40      4.67 o
   4   0   9       13.22        7.26      4.14 o
  -6   1   9        1.89        0.80      2.13 o
  -5   1   9       61.42       64.55      3.83 o
  -4   1   9       77.55       87.33      4.46 o
  -3   1   9       92.08       93.49      4.30 o
  -2   1   9        2.39        2.57      1.31 o
  -1   1   9       56.92       57.27      3.22 o
   0   1   9       65.19       79.85      6.50 o
   1   1   9       26.58       34.78      3.87 o
   2   1   9       26.61       15.16      5.94 o
   3   1   9        0.51        0.14      2.49 o
   4   1   9        2.09        2.27      2.91 o
  -6   2   9       18.04       13.82      3.17 o
  -5   2   9        6.58        6.11      2.94 o
  -4   2   9       21.85       29.80      2.40 o
  -3   2   9       70.33       76.51      2.97 o
  -2   2   9       58.96       61.86      3.56 o
  -1   2   9       24.71       29.76      3.41 o
   0   2   9       15.86       11.62      3.13 o
   1   2   9        3.10        1.95      3.24 o
   2   2   9       20.96       10.26      8.94 o
   3   2   9       15.60        9.17      4.30 o
  -5   3   9       18.05        5.20      3.82 o
  -4   3   9       23.17       28.38      9.97 o
  -3   3   9       18.57       15.32      2.31 o
  -2   3   9        0.27       -0.43      2.06 o
  -1   3   9       20.00       21.69      3.68 o
   0   3   9       20.35       22.58      5.98 o
   1   3   9        9.39       10.95      3.69 o
   2   3   9        5.34        1.62      5.37 o
  -4   4   9        3.00        0.09      2.50 o
  -3   4   9       15.94        7.87      7.10 o
  -2   4   9        5.67        4.85      4.66 o
  -1   4   9        7.11        3.48      2.23 o
   0   4   9        0.56       -0.26      1.69 o
   0  -7  10        4.94        0.00      3.46 o
   1  -7  10        1.66       -0.09      3.64 o
   2  -7  10        2.69        3.28      5.41 o
   3  -7  10        5.27        3.28      5.06 o
  -2  -6  10       14.76       19.16      8.16 o
  -1  -6  10       10.21       13.22      7.28 o
   0  -6  10        1.02        0.35      4.26 o
   1  -6  10       17.82        1.51      4.88 o
   2  -6  10        2.72        0.37      3.14 o
   3  -6  10        2.73        0.00      2.84 o
   4  -6  10       12.53        0.27      4.44 o
  -4  -5  10       21.25       21.20      8.96 o
  -3  -5  10       27.23       38.60      9.23 o
  -2  -5  10       22.23       29.10      8.34 o
  -1  -5  10        1.24        1.33      5.23 o
   0  -5  10       17.14        1.51      8.52 o
   1  -5  10       17.45        0.18      2.72 o
   2  -5  10        7.70        0.31      2.88 o
   3  -5  10       17.46        0.35      4.26 o
   4  -5  10        0.30       -0.09      1.26 o
  -5  -4  10       14.05       15.35      8.69 o
  -4  -4  10        2.08        3.37      6.48 o
  -3  -4  10       12.46       16.59      7.28 o
  -2  -4  10       54.42       65.22      9.41 o
  -1  -4  10       55.05       73.83     14.91 o
   0  -4  10       12.55       -0.44      4.35 o
   1  -4  10       29.20        0.39      4.89 o
   2  -4  10        1.71        0.56      1.01 o
   3  -4  10       15.64        0.03      1.53 o
   4  -4  10       25.16       19.69      5.63 o
  -5  -3  10        2.38        4.88      6.74 o
  -4  -3  10       63.34       70.28      9.85 o
  -3  -3  10       73.03       92.47      9.67 o
  -2  -3  10       68.29       77.03     14.55 o
  -1  -3  10        3.12        0.98      4.44 o
   0  -3  10       54.41       55.55      6.66 o
   1  -3  10       41.60       44.66     28.08 o
   2  -3  10       17.04       20.57     10.96 o
   3  -3  10       21.15       10.30      4.73 o
   4  -3  10        0.14       -0.03      1.42 o
  -5  -2  10       27.81       38.24      8.25 o
  -4  -2  10        6.25       12.42     10.74 o
  -3  -2  10       32.23       45.78      7.81 o
  -2  -2  10      100.65      127.36      9.59 o
  -1  -2  10      103.34      121.41      9.59 o
   0  -2  10       63.64       69.96      6.95 o
   1  -2  10       15.07        2.31      3.35 o
   2  -2  10        0.46        0.10      1.11 o
   3  -2  10       28.67       32.93      9.54 o
   4  -2  10       21.61        3.22      3.63 o
  -6  -1  10        0.52        0.00      3.11 o
  -5  -1  10        2.95        0.09      3.37 o
  -4  -1  10       70.22       80.49      8.34 o
  -3  -1  10      101.36       82.22     16.06 o
  -2  -1  10       57.01       53.79      2.26 o
  -1  -1  10        0.90        0.58      0.46 o
   0  -1  10       97.26       91.56      4.34 o
   1  -1  10       50.15       56.29      4.36 o
   2  -1  10       24.25       30.29      8.96 o
   3  -1  10       14.21        2.78      2.91 o
   4  -1  10        0.22        1.42      2.25 o
  -6   0  10       78.66      100.90      9.50 o
  -5   0  10       28.75       28.74      3.01 o
  -4   0  10        9.69        8.92      3.36 o
  -3   0  10       19.67       23.07      3.01 o
  -2   0  10       84.83       89.15      7.87 o
  -1   0  10       61.23       65.64      3.56 o
   0   0  10       81.61       98.18     10.21 o
   1   0  10        2.15        1.13      2.94 o
   2   0  10        0.66       -0.03      1.84 o
   3   0  10       13.98        9.74      7.02 o
  -5   1  10        3.16        2.91      1.98 o
  -4   1  10       40.65       46.53      2.97 o
  -3   1  10       64.25       68.72      3.42 o
  -2   1  10       22.56       24.69      2.40 o
  -1   1  10        0.00        0.50      1.33 o
   0   1  10       52.08       64.09      5.48 o
   1   1  10       35.29       42.00     24.40 o
   2   1  10       16.78        9.23      7.94 o
   3   1  10        4.90       -0.44      3.70 o
  -5   2  10       16.59       17.01      2.44 o
  -4   2  10        4.36        2.64      1.67 o
  -3   2  10        4.50        2.87      1.84 o
  -2   2  10       27.98       31.76      4.61 o
  -1   2  10       17.61       22.10      2.56 o
   0   2  10       23.27       26.42      4.66 o
   1   2  10        0.85        1.27      3.64 o
   2   2  10        0.69        0.69      3.65 o
  -4   3  10       15.50       19.41      3.37 o
  -3   3  10       15.34        3.24      4.17 o
  -2   3  10        7.12        2.37      2.69 o
  -1   3  10        0.03       -0.57      1.64 o
   0   3  10        6.98        9.96      3.46 o
  -2  -6  11        2.65        5.50     13.13 o
  -1  -6  11        9.90       -2.93     11.36 o
   0  -6  11        6.45        0.62      5.41 o
   1  -6  11        4.84        2.31      5.94 o
   2  -6  11        1.47       -0.06      2.66 o
  -3  -5  11       20.05       12.33     14.91 o
  -2  -5  11       19.25       24.75     15.26 o
  -1  -5  11        8.59        0.80      5.50 o
   0  -5  11        0.01        0.80      5.32 o
   1  -5  11       16.44       -0.18      4.61 o
   2  -5  11        7.79        0.23      3.18 o
   3  -5  11        5.75       -0.44      5.15 o
  -4  -4  11        7.61       14.82      8.52 o
  -3  -4  11        4.48        5.86      7.36 o
  -2  -4  11        8.75        5.50      7.10 o
  -1  -4  11       30.91       36.91      9.05 o
   0  -4  11       24.21        0.80      5.32 o
   1  -4  11       30.26        0.50      3.53 o
   2  -4  11        1.02       -0.35      7.98 o
   3  -4  11        0.39        0.27      4.97 o
  -4  -3  11        2.92        1.15      5.59 o
  -3  -3  11       45.04       59.01     10.03 o
  -2  -3  11       55.87       69.04     16.24 o
  -1  -3  11       12.05       17.92      7.72 o
   0  -3  11        0.31       -0.17      2.91 o
   1  -3  11       40.74       30.34     23.25 o
   2  -3  11       24.25        0.00      3.64 o
   3  -3  11       13.95        0.00      3.19 o
  -5  -2  11       63.60       83.59     10.74 o
  -4  -2  11       21.10       28.04      8.43 o
  -3  -2  11        6.19       10.38      6.74 o
  -2  -2  11        9.11       13.04      6.92 o
  -1  -2  11       38.20       34.43     13.22 o
   0  -2  11       38.63       43.88      5.88 o
   1  -2  11       46.07       55.10      8.96 o
   2  -2  11        1.88       -0.09      4.17 o
   3  -2  11        3.76        1.04      1.46 o
  -5  -1  11        0.01        0.00      3.37 o
  -4  -1  11        5.34        0.00      5.23 o
  -3  -1  11       61.10       71.08      8.61 o
  -2  -1  11       62.97       79.15      9.05 o
  -1  -1  11       13.27        4.88      9.40 o
   0  -1  11        0.27       -0.78      3.26 o
   1  -1  11       27.30        7.27      5.59 o
   2  -1  11       35.88       36.38      4.48 o
   3  -1  11       16.13        6.09      4.18 o
  -5   0  11       43.35       61.05      8.43 o
  -4   0  11       27.37        0.00      5.23 o
  -3   0  11        3.54        1.42      4.44 o
  -2   0  11        8.06       -0.80      3.99 o
  -1   0  11       13.99        6.67      2.90 o
   0   0  11       36.11       41.13      2.74 o
   1   0  11       16.09        8.72      5.37 o
   2   0  11        4.46        2.22      2.75 o
  -4   1  11        2.91        0.27      3.28 o
  -3   1  11       46.12       45.93      2.32 o
  -2   1  11       26.75       28.41      7.71 o
  -1   1  11       11.00        8.14      2.68 o
   0   1  11        0.02       -0.19      1.30 o
   1   1  11        3.65        1.79      3.19 o
  -3   2  11        1.76        1.51      1.59 o
  -2   2  11        9.07        7.33      2.87 o
  -1   2  11        1.46        1.55      2.15 o
  -1  -5  12       11.14       -0.89     10.74 o
   0  -5  12        1.47        0.71      5.77 o
   1  -5  12        0.18       -0.98      6.30 o
  -2  -4  12        2.36       -2.75      7.01 o
  -1  -4  12        5.89        8.61      7.98 o
   0  -4  12        6.75        3.90      7.19 o
   1  -4  12       13.88        9.82     10.34 o
  -3  -3  12        3.04        5.86      7.63 o
  -2  -3  12       42.96       50.93     10.29 o
  -1  -3  12       21.09       20.23     14.37 o
   0  -3  12        4.87        2.31      6.57 o
   1  -3  12        0.00       -1.15      4.32 o
   2  -3  12        1.49        0.00      4.26 o
  -3  -2  12       17.96       23.60      8.69 o
  -2  -2  12        3.07        4.88      6.74 o
  -1  -2  12       14.41       19.78      8.16 o
   0  -2  12        3.49        1.21      4.04 o
   1  -2  12       26.63        0.00      4.26 o
  -3  -1  12        4.06       -0.53      8.07 o
  -2  -1  12       55.65       61.05      9.32 o
  -1  -1  12       17.60       15.62      7.72 o
   0  -1  12        7.36        0.09      4.17 o
   1  -1  12        0.26        0.00      5.15 o
  -2   0  12        3.42        1.06      4.52 o
  -1   0  12       20.13       41.34      8.78 o
   0   0  12        1.63       -0.53      7.81 o
 
